# Supplementary material for: 2,2′-Biimidazolium 5-amino-2,4,6-tri­bromo­isophthalate
Source: Acta Crystallogr Sect E Struct Rep Online. 2010 Oct 23;66(Pt 11):o2919. doi: 10.1107/S1600536810041899 (PMC3009234; doi:10.1107/S1600536810041899)
Supplement: Supplementary file 1 [file e-66-o2919-sup1.cif]

##############################################################################
###                                                                        ###
###        Electronic paper (Acta Crystallographica Section E)             ###
###                                                                        ###
##############################################################################
#                                                                            #
# This CIF contains the data in a paper accepted for publication in Acta     #
# Crystallographica Section E. It conforms to the requirements of Notes      #
# for Authors for Section E, and has been peer reviewed under the auspices   #
# of the IUCr Commission on Journals.                                        #
#                                                                            #
# Full details of the Crystallographic Information File format               #
# are given in the paper "The Crystallographic Information File (CIF):       #
# a New Standard Archive File for Crystallography" by S. R. Hall, F. H.      #
# Allen and I. D. Brown [Acta Cryst. (1991), A47, 655-685].                  #
#                                                                            #
# The current version of the core CIF dictionary is obtainable from          #
# ftp://ftp.iucr.org/pub/cif_core.dic. The current version number is 2.4.    #
#                                                                            #
# Software is freely available for graphical display of the structure(s) in  #
# this CIF.  For information consult the CIF home page http://www.iucr.org/  #
# cif/home.html                                                              #
#                                                                            #
# This file may be used for bona fide research purposes within the           #
# scientific community so long as proper attribution is given to the journal # 
# article from which it was obtained.                                        #
#                                                                            #
##############################################################################
                                             
data_global
_audit_creation_method     SHELXL-97
_journal_date_recd_electronic     2010-10-12
_journal_date_accepted     2010-10-16
_journal_name_full     'Acta Crystallographica, Section E'
_journal_year     2010
_journal_volume     66
_journal_issue     11
_journal_page_first     o2919
_journal_page_last     o2919
_journal_paper_category     QO
_journal_coeditor_code     LH5152
_publ_contact_author
;
     Dr. Seik Weng Ng
     Department of Chemistry
     University of Malaya
     50603 Kuala Lumpur
     Malaysia
;
_publ_contact_author_email     seikweng@um.edu.my
_publ_contact_author_fax     '03 7967 4193'
_publ_contact_author_phone     '03 7967 6778'
_publ_section_title
;
2,2'-Biimidazolium 5-amino-2,4,6-tribromoisophthalate
;
loop_
    _publ_author_name
    _publ_author_address
    'Zhang, Kou-Lin'
;
     College of Chemistry and Chemical Engineering
     Yangzhou University
     Yangzhou 225002
     People's Republic of China
;
    'Huang, Han'
;
     College of Chemistry and Chemical Engineering
     Yangzhou University
     Yangzhou 225002
     People's Republic of China
;
    'Ng, Seik Weng'
;
     Department of Chemistry
     University of Malaya
     50603 Kuala Lumpur
     Malaysia
;
_publ_section_synopsis     .
data_I
_audit_creation_method     SHELXL-97
_chemical_name_systematic
;
2,2'-Biimidazolium 5-amino-2,4,6-tribromoisophthalate
;
_chemical_name_common     ?
_chemical_formula_moiety     'C6 H8 N4 2+, C8 H2 Br3 N O4 2-'
_chemical_formula_sum     'C14 H10 Br3 N5 O4'
_chemical_formula_iupac     'C6 H8 N4 2+, C8 H2 Br3 N O4 2-'
_chemical_formula_weight     552.00
_chemical_melting_point     ?
_symmetry_cell_setting     triclinic
_symmetry_space_group_name_H-M     'P -1'
_symmetry_space_group_name_Hall     '-P 1'
loop_
    _symmetry_equiv_pos_as_xyz
    'x, y, z'
    '-x, -y, -z'
_cell_length_a     9.0525(10)
_cell_length_b     9.2043(10)
_cell_length_c     11.5252(12)
_cell_angle_alpha     90.2620(10)
_cell_angle_beta     108.3320(10)
_cell_angle_gamma     93.1360(10)
_cell_volume     909.96(17)
_cell_formula_units_Z     2
_cell_measurement_reflns_used     2718
_cell_measurement_theta_min     2.4
_cell_measurement_theta_max     27.4
_cell_measurement_temperature     293(2)
_exptl_crystal_description     Prism
_exptl_crystal_colour     'Pale yellow'
_exptl_crystal_size_max     0.35
_exptl_crystal_size_mid     0.25
_exptl_crystal_size_min     0.15
_exptl_crystal_density_diffrn     2.015
_exptl_crystal_density_meas     ?
_exptl_crystal_density_method     'not measured'
_exptl_crystal_F_000     532
_exptl_absorpt_coefficient_mu     6.681
_exptl_absorpt_correction_type     multi-scan
_exptl_absorpt_process_details     '(SADABS; Sheldrick, 1996)'
_exptl_absorpt_correction_T_min     0.2033
_exptl_absorpt_correction_T_max     0.4340
_diffrn_ambient_temperature     293(2)
_diffrn_radiation_type     MoK\a
_diffrn_radiation_wavelength     0.71073
_diffrn_radiation_source     'fine-focus sealed tube'
_diffrn_radiation_monochromator     graphite
_diffrn_measurement_device_type     'Bruker SMART APEX'
_diffrn_measurement_method     '\w scans'
_diffrn_detector_area_resol_mean     ?
_diffrn_reflns_number     8042
_diffrn_reflns_av_R_equivalents     0.0251
_diffrn_reflns_av_sigmaI/netI     0.0410
_diffrn_reflns_theta_min     1.86
_diffrn_reflns_theta_max     27.48
_diffrn_reflns_theta_full     27.48
_diffrn_measured_fraction_theta_max     0.984
_diffrn_measured_fraction_theta_full     0.984
_diffrn_reflns_limit_h_min     -11
_diffrn_reflns_limit_h_max     11
_diffrn_reflns_limit_k_min     -11
_diffrn_reflns_limit_k_max     11
_diffrn_reflns_limit_l_min     -14
_diffrn_reflns_limit_l_max     14
_diffrn_standards_number     0
_diffrn_standards_interval_count     0
_diffrn_standards_interval_time     0
_diffrn_standards_decay_%     0
_reflns_number_total     4104
_reflns_number_gt     3129
_reflns_threshold_expression     I>2\s(I)
_refine_ls_structure_factor_coef     Fsqd
_refine_ls_matrix_type     full
_refine_ls_R_factor_all     0.0535
_refine_ls_R_factor_gt     0.0348
_refine_ls_wR_factor_gt     0.0904
_refine_ls_wR_factor_ref     0.1196
_refine_ls_goodness_of_fit_ref     1.116
_refine_ls_restrained_S_all     1.115
_refine_ls_number_reflns     4104
_refine_ls_number_parameters     259
_refine_ls_number_restraints     6
_refine_ls_hydrogen_treatment     mixed
_refine_ls_weighting_scheme     calc
_refine_ls_weighting_details
         'calc w=1/[\s^2^(Fo^2^)+(0.0618P)^2^+0.4300P] where P=(Fo^2^+2Fc^2^)/3'
_atom_sites_solution_hydrogens     geom
_atom_sites_solution_primary     direct
_atom_sites_solution_secondary     difmap
_refine_ls_shift/su_max     0.001
_refine_ls_shift/su_mean     0.001
_refine_diff_density_max     0.814
_refine_diff_density_min     -0.558
_refine_ls_extinction_method     none
_refine_ls_extinction_coef     ?
loop_
    _atom_type_symbol
    _atom_type_description
    _atom_type_scat_dispersion_real
    _atom_type_scat_dispersion_imag
    _atom_type_scat_source
    'C' 'C' 0.0033 0.0016
                         'International Tables Vol C Tables 4.2.6.8 and 6.1.1.4'
    'H' 'H' 0.0000 0.0000
                         'International Tables Vol C Tables 4.2.6.8 and 6.1.1.4'
    'N' 'N' 0.0061 0.0033
                         'International Tables Vol C Tables 4.2.6.8 and 6.1.1.4'
    'O' 'O' 0.0106 0.0060
                         'International Tables Vol C Tables 4.2.6.8 and 6.1.1.4'
    'Br' 'Br' -0.2901 2.4595
                         'International Tables Vol C Tables 4.2.6.8 and 6.1.1.4'
_computing_data_collection     'APEX2 (Bruker, 2005)'
_computing_cell_refinement     'SAINT (Bruker, 2005)'
_computing_data_reduction     'SAINT (Bruker, 2005)'
_computing_structure_solution     'SHELXS97 (Sheldrick, 2008)'
_computing_structure_refinement     'SHELXL97 (Sheldrick, 2008)'
_computing_molecular_graphics     'X-SEED (Barbour, 2001)'
_computing_publication_material     'publCIF (Westrip, 2010)'
loop_
    _atom_site_type_symbol
    _atom_site_label
    _atom_site_fract_x
    _atom_site_fract_y
    _atom_site_fract_z
    _atom_site_U_iso_or_equiv
    _atom_site_adp_type
    _atom_site_calc_flag
    _atom_site_refinement_flags
    _atom_site_occupancy
    _atom_site_disorder_assembly
    _atom_site_disorder_group
    Br Br1 0.44985(5) 0.68067(5) 0.04955(4) 0.03399(14) Uani d . 1 . .
    Br Br2 0.30262(7) 0.89508(6) 0.45860(5) 0.05335(18) Uani d . 1 . .
    Br Br3 0.80240(6) 0.52283(6) 0.52786(5) 0.05028(17) Uani d . 1 . .
    O O1 0.6388(4) 0.3751(3) 0.2311(3) 0.0364(7) Uani d . 1 . .
    O O2 0.8128(4) 0.5529(3) 0.2201(3) 0.0424(8) Uani d . 1 . .
    O O3 0.1481(4) 0.8223(4) 0.1385(3) 0.0419(8) Uani d . 1 . .
    O O4 0.3322(4) 1.0034(3) 0.1754(4) 0.0465(9) Uani d . 1 . .
    N N1 0.5757(6) 0.7119(6) 0.5998(4) 0.0536(12) Uani d D 1 . .
    N N2 0.7881(4) 0.1504(4) 0.2018(4) 0.0326(8) Uani d D 1 . .
    N N3 0.9353(4) -0.0118(4) 0.1680(4) 0.0356(9) Uani d D 1 . .
    N N4 1.1546(4) 0.2242(4) 0.1272(3) 0.0305(8) Uani d D 1 . .
    N N5 1.0016(4) 0.3864(4) 0.1539(3) 0.0258(7) Uani d D 1 . .
    C C1 0.6952(5) 0.5045(5) 0.2451(4) 0.0300(9) Uani d . 1 . .
    C C2 0.6062(5) 0.6121(4) 0.2971(4) 0.0265(8) Uani d . 1 . .
    C C3 0.4913(5) 0.6934(4) 0.2216(4) 0.0246(8) Uani d . 1 . .
    C C4 0.4030(5) 0.7833(4) 0.2686(4) 0.0276(9) Uani d . 1 . .
    C C5 0.4310(5) 0.7852(5) 0.3941(4) 0.0329(10) Uani d . 1 . .
    C C6 0.5465(5) 0.7061(5) 0.4750(4) 0.0343(10) Uani d . 1 . .
    C C7 0.6352(5) 0.6244(4) 0.4223(4) 0.0293(9) Uani d . 1 . .
    C C8 0.2831(5) 0.8777(4) 0.1859(4) 0.0310(9) Uani d . 1 . .
    C C9 0.7208(6) 0.0171(5) 0.2144(5) 0.0491(13) Uani d . 1 . .
    H H9 0.6293 -0.0004 0.2337 0.059 Uiso calc R 1 . .
    C C10 0.8132(6) -0.0853(5) 0.1932(5) 0.0485(13) Uani d . 1 . .
    H H10 0.7967 -0.1857 0.1954 0.058 Uiso calc R 1 . .
    C C11 0.9166(5) 0.1302(4) 0.1731(4) 0.0260(8) Uani d . 1 . .
    C C12 1.0206(5) 0.2449(4) 0.1518(4) 0.0253(8) Uani d . 1 . .
    C C13 1.2192(5) 0.3590(5) 0.1138(4) 0.0343(10) Uani d . 1 . .
    H H13 1.3118 0.3773 0.0960 0.041 Uiso calc R 1 . .
    C C14 1.1255(5) 0.4600(4) 0.1306(4) 0.0307(9) Uani d . 1 . .
    H H14 1.1414 0.5604 0.1273 0.037 Uiso calc R 1 . .
    H H2 0.751(7) 0.232(4) 0.217(5) 0.068(19) Uiso d D 1 . .
    H H3 1.005(5) -0.054(5) 0.143(5) 0.054(16) Uiso d D 1 . .
    H H4 1.215(6) 0.151(5) 0.139(6) 0.09(2) Uiso d D 1 . .
    H H5 0.923(4) 0.424(5) 0.171(4) 0.035(13) Uiso d D 1 . .
    H H11 0.519(6) 0.764(6) 0.631(5) 0.07(2) Uiso d D 1 . .
    H H12 0.624(6) 0.640(4) 0.643(4) 0.056(18) Uiso d D 1 . .
loop_
    _atom_site_aniso_label
    _atom_site_aniso_U_11
    _atom_site_aniso_U_22
    _atom_site_aniso_U_33
    _atom_site_aniso_U_12
    _atom_site_aniso_U_13
    _atom_site_aniso_U_23
    Br1 0.0363(3) 0.0361(3) 0.0319(2) 0.01227(19) 0.01250(19) -0.00142(18)
    Br2 0.0560(4) 0.0543(4) 0.0623(4) 0.0200(3) 0.0340(3) -0.0138(3)
    Br3 0.0441(3) 0.0611(4) 0.0420(3) 0.0224(3) 0.0049(2) 0.0071(2)
    O1 0.0342(17) 0.0232(15) 0.060(2) 0.0058(13) 0.0254(15) -0.0047(14)
    O2 0.0372(19) 0.0282(17) 0.075(2) 0.0075(14) 0.0350(18) 0.0010(16)
    O3 0.0223(16) 0.0374(19) 0.063(2) 0.0091(14) 0.0084(15) -0.0072(16)
    O4 0.0372(19) 0.0170(16) 0.088(3) 0.0121(14) 0.0217(18) 0.0094(16)
    N1 0.067(3) 0.062(3) 0.036(2) 0.020(3) 0.019(2) -0.005(2)
    N2 0.0230(18) 0.0250(19) 0.055(2) 0.0067(15) 0.0198(17) -0.0002(17)
    N3 0.028(2) 0.0250(19) 0.059(2) 0.0073(16) 0.0192(18) -0.0025(17)
    N4 0.0188(17) 0.034(2) 0.042(2) 0.0098(15) 0.0134(15) 0.0030(16)
    N5 0.0170(16) 0.0258(18) 0.0388(19) 0.0093(14) 0.0134(14) 0.0022(15)
    C1 0.034(2) 0.030(2) 0.030(2) 0.0114(19) 0.0135(18) 0.0013(17)
    C2 0.027(2) 0.0187(19) 0.036(2) 0.0059(16) 0.0125(17) -0.0015(16)
    C3 0.028(2) 0.020(2) 0.0280(19) 0.0052(16) 0.0116(17) -0.0030(15)
    C4 0.024(2) 0.021(2) 0.041(2) 0.0066(16) 0.0145(18) -0.0016(17)
    C5 0.031(2) 0.030(2) 0.044(2) 0.0102(19) 0.019(2) -0.0103(19)
    C6 0.034(2) 0.036(2) 0.036(2) 0.005(2) 0.015(2) -0.0061(19)
    C7 0.025(2) 0.024(2) 0.039(2) 0.0078(17) 0.0091(18) 0.0007(17)
    C8 0.031(2) 0.020(2) 0.048(3) 0.0161(18) 0.018(2) -0.0008(18)
    C9 0.041(3) 0.034(3) 0.084(4) -0.002(2) 0.035(3) -0.002(3)
    C10 0.042(3) 0.023(2) 0.088(4) 0.002(2) 0.031(3) 0.003(2)
    C11 0.029(2) 0.0151(19) 0.034(2) 0.0067(16) 0.0089(17) -0.0003(16)
    C12 0.030(2) 0.0144(18) 0.033(2) 0.0075(16) 0.0107(17) 0.0003(15)
    C13 0.036(2) 0.027(2) 0.045(3) 0.0033(19) 0.019(2) 0.0031(19)
    C14 0.035(2) 0.0154(19) 0.042(2) 0.0045(17) 0.0125(19) 0.0054(17)
loop_
    _geom_bond_atom_site_label_1
    _geom_bond_atom_site_label_2
    _geom_bond_site_symmetry_2
    _geom_bond_distance
    _geom_bond_publ_flag
    Br1 C3 . 1.901(4) ?
    Br2 C5 . 1.895(4) ?
    Br3 C7 . 1.911(4) ?
    O1 C1 . 1.259(5) ?
    O2 C1 . 1.248(5) ?
    O3 C8 . 1.250(5) ?
    O4 C8 . 1.237(5) ?
    N1 C6 . 1.378(6) ?
    N1 H11 . 0.877(10) ?
    N1 H12 . 0.879(10) ?
    N2 C11 . 1.327(5) ?
    N2 C9 . 1.369(6) ?
    N2 H2 . 0.880(10) ?
    N3 C11 . 1.330(5) ?
    N3 C10 . 1.373(6) ?
    N3 H3 . 0.879(10) ?
    N4 C12 . 1.352(5) ?
    N4 C13 . 1.373(6) ?
    N4 H4 . 0.880(10) ?
    N5 C12 . 1.325(5) ?
    N5 C14 . 1.377(5) ?
    N5 H5 . 0.882(10) ?
    C1 C2 . 1.541(5) ?
    C2 C7 . 1.386(6) ?
    C2 C3 . 1.386(5) ?
    C3 C4 . 1.399(5) ?
    C4 C5 . 1.388(6) ?
    C4 C8 . 1.517(6) ?
    C5 C6 . 1.403(6) ?
    C6 C7 . 1.396(6) ?
    C9 C10 . 1.364(7) ?
    C9 H9 . 0.9300 ?
    C10 H10 . 0.9300 ?
    C11 C12 . 1.449(6) ?
    C13 C14 . 1.346(6) ?
    C13 H13 . 0.9300 ?
    C14 H14 . 0.9300 ?
loop_
    _geom_angle_atom_site_label_1
    _geom_angle_atom_site_label_2
    _geom_angle_atom_site_label_3
    _geom_angle_site_symmetry_1
    _geom_angle_site_symmetry_3
    _geom_angle
    _geom_angle_publ_flag
    C6 N1 H11 . . 120(4) ?
    C6 N1 H12 . . 118(4) ?
    H11 N1 H12 . . 119(6) ?
    C11 N2 C9 . . 108.4(4) ?
    C11 N2 H2 . . 129(4) ?
    C9 N2 H2 . . 122(4) ?
    C11 N3 C10 . . 108.3(4) ?
    C11 N3 H3 . . 127(4) ?
    C10 N3 H3 . . 124(4) ?
    C12 N4 C13 . . 107.4(4) ?
    C12 N4 H4 . . 132(4) ?
    C13 N4 H4 . . 117(4) ?
    C12 N5 C14 . . 108.8(3) ?
    C12 N5 H5 . . 124(3) ?
    C14 N5 H5 . . 127(3) ?
    O2 C1 O1 . . 126.7(4) ?
    O2 C1 C2 . . 117.9(4) ?
    O1 C1 C2 . . 115.4(4) ?
    C7 C2 C3 . . 118.2(4) ?
    C7 C2 C1 . . 119.9(4) ?
    C3 C2 C1 . . 121.8(4) ?
    C2 C3 C4 . . 121.7(4) ?
    C2 C3 Br1 . . 119.4(3) ?
    C4 C3 Br1 . . 118.9(3) ?
    C5 C4 C3 . . 117.6(4) ?
    C5 C4 C8 . . 121.0(3) ?
    C3 C4 C8 . . 121.3(4) ?
    C4 C5 C6 . . 123.2(4) ?
    C4 C5 Br2 . . 118.3(3) ?
    C6 C5 Br2 . . 118.5(3) ?
    N1 C6 C7 . . 121.3(4) ?
    N1 C6 C5 . . 122.5(4) ?
    C7 C6 C5 . . 116.1(4) ?
    C2 C7 C6 . . 123.0(4) ?
    C2 C7 Br3 . . 118.6(3) ?
    C6 C7 Br3 . . 118.4(3) ?
    O4 C8 O3 . . 127.7(4) ?
    O4 C8 C4 . . 114.7(4) ?
    O3 C8 C4 . . 117.7(4) ?
    C10 C9 N2 . . 107.2(4) ?
    C10 C9 H9 . . 126.4 ?
    N2 C9 H9 . . 126.4 ?
    C9 C10 N3 . . 106.9(4) ?
    C9 C10 H10 . . 126.6 ?
    N3 C10 H10 . . 126.6 ?
    N2 C11 N3 . . 109.2(4) ?
    N2 C11 C12 . . 125.3(4) ?
    N3 C11 C12 . . 125.5(4) ?
    N5 C12 N4 . . 108.7(3) ?
    N5 C12 C11 . . 126.1(4) ?
    N4 C12 C11 . . 125.2(4) ?
    C14 C13 N4 . . 108.2(4) ?
    C14 C13 H13 . . 125.9 ?
    N4 C13 H13 . . 125.9 ?
    C13 C14 N5 . . 106.9(4) ?
    C13 C14 H14 . . 126.5 ?
    N5 C14 H14 . . 126.5 ?
loop_
    _geom_torsion_atom_site_label_1
    _geom_torsion_atom_site_label_2
    _geom_torsion_atom_site_label_3
    _geom_torsion_atom_site_label_4
    _geom_torsion_site_symmetry_1
    _geom_torsion_site_symmetry_2
    _geom_torsion_site_symmetry_3
    _geom_torsion_site_symmetry_4
    _geom_torsion
    _geom_torsion_publ_flag
    O2 C1 C2 C7 . . . . -96.8(5) ?
    O1 C1 C2 C7 . . . . 83.9(5) ?
    O2 C1 C2 C3 . . . . 86.3(5) ?
    O1 C1 C2 C3 . . . . -93.0(5) ?
    C7 C2 C3 C4 . . . . -1.5(6) ?
    C1 C2 C3 C4 . . . . 175.4(4) ?
    C7 C2 C3 Br1 . . . . 179.4(3) ?
    C1 C2 C3 Br1 . . . . -3.7(5) ?
    C2 C3 C4 C5 . . . . -2.0(6) ?
    Br1 C3 C4 C5 . . . . 177.1(3) ?
    C2 C3 C4 C8 . . . . 176.9(4) ?
    Br1 C3 C4 C8 . . . . -4.1(5) ?
    C3 C4 C5 C6 . . . . 2.5(6) ?
    C8 C4 C5 C6 . . . . -176.4(4) ?
    C3 C4 C5 Br2 . . . . -175.5(3) ?
    C8 C4 C5 Br2 . . . . 5.6(6) ?
    C4 C5 C6 N1 . . . . 178.2(5) ?
    Br2 C5 C6 N1 . . . . -3.8(6) ?
    C4 C5 C6 C7 . . . . 0.6(7) ?
    Br2 C5 C6 C7 . . . . 178.6(3) ?
    C3 C2 C7 C6 . . . . 4.9(6) ?
    C1 C2 C7 C6 . . . . -172.0(4) ?
    C3 C2 C7 Br3 . . . . -176.0(3) ?
    C1 C2 C7 Br3 . . . . 7.0(5) ?
    N1 C6 C7 C2 . . . . 177.9(4) ?
    C5 C6 C7 C2 . . . . -4.4(6) ?
    N1 C6 C7 Br3 . . . . -1.2(6) ?
    C5 C6 C7 Br3 . . . . 176.5(3) ?
    C5 C4 C8 O4 . . . . 85.3(5) ?
    C3 C4 C8 O4 . . . . -93.6(5) ?
    C5 C4 C8 O3 . . . . -93.5(5) ?
    C3 C4 C8 O3 . . . . 87.6(5) ?
    C11 N2 C9 C10 . . . . 0.4(6) ?
    N2 C9 C10 N3 . . . . 0.0(7) ?
    C11 N3 C10 C9 . . . . -0.4(6) ?
    C9 N2 C11 N3 . . . . -0.7(5) ?
    C9 N2 C11 C12 . . . . 179.9(4) ?
    C10 N3 C11 N2 . . . . 0.7(5) ?
    C10 N3 C11 C12 . . . . -179.9(4) ?
    C14 N5 C12 N4 . . . . -0.2(5) ?
    C14 N5 C12 C11 . . . . 179.4(4) ?
    C13 N4 C12 N5 . . . . 0.0(5) ?
    C13 N4 C12 C11 . . . . -179.7(4) ?
    N2 C11 C12 N5 . . . . -2.3(7) ?
    N3 C11 C12 N5 . . . . 178.4(4) ?
    N2 C11 C12 N4 . . . . 177.3(4) ?
    N3 C11 C12 N4 . . . . -2.0(7) ?
    C12 N4 C13 C14 . . . . 0.2(5) ?
    N4 C13 C14 N5 . . . . -0.4(5) ?
    C12 N5 C14 C13 . . . . 0.4(5) ?
loop_
    _geom_hbond_atom_site_label_D
    _geom_hbond_atom_site_label_H
    _geom_hbond_atom_site_label_A
    _geom_hbond_site_symmetry_A
    _geom_hbond_distance_DH
    _geom_hbond_distance_HA
    _geom_hbond_distance_DA
    _geom_hbond_angle_DHA
    _geom_hbond_publ_flag
    N2 H2 O1 . 0.880(10)
                       1.74(2) 2.608(4) 168(6) yes
    N3 H3 O3 1_645 0.880(10)
                           1.78(2) 2.624(5) 160(5) yes
    N4 H4 O4 1_645 0.880(10)
                           1.740(10)
                                   2.614(5) 175(7) yes
    N5 H5 O2 . 0.880(10)
                       1.79(2) 2.636(4) 160(4) yes
