# Supplementary material for: 2,2′-Biimidazolium 5-amino-2,4,6-tri­bromo­isophthalate
Source: Acta Crystallogr Sect E Struct Rep Online. 2010 Oct 23;66(Pt 11):o2919. doi: 10.1107/S1600536810041899 (PMC3009234; doi:10.1107/S1600536810041899)
Supplement: Supplementary file 2 [file e-66-o2919-Isup2.hkl]

# 
# h,k,l, Fc-squared, Fo-squared, sigma(Fo-squared) and status flag 
# 
data_I
_shelx_title '  P-1' 
_shelx_refln_list_code          4 
_shelx_F_calc_maximum      211.22 
_exptl_crystal_F_000       532.00 
_reflns_d_resolution_high  0.7701 
 
loop_ 
 _symmetry_equiv_pos_as_xyz 
 'x, y, z' 
 '-x, -y, -z' 
 
_cell_length_a     9.0525 
_cell_length_b     9.2043 
_cell_length_c    11.5252 
_cell_angle_alpha  90.262 
_cell_angle_beta  108.332 
_cell_angle_gamma  93.136 
 
_shelx_F_squared_multiplier     1.000 
 
loop_ 
 _refln_index_h 
 _refln_index_k 
 _refln_index_l 
 _refln_F_squared_calc 
 _refln_F_squared_meas 
 _refln_F_squared_sigma 
 _refln_observed_status 
   1   0   0     5125.61     5120.99     76.51 o 
   2   0   0     3214.63     3307.26     50.74 o 
   3   0   0     1102.36     1130.35     20.20 o 
   4   0   0      387.09      343.65      9.84 o 
   5   0   0      474.96      435.09     12.49 o 
   6   0   0      610.64      601.78     19.29 o 
   7   0   0      263.31      255.45     12.09 o 
   8   0   0     2094.22     2203.65     79.04 o 
   9   0   0      196.07      262.18     27.66 o 
  10   0   0       67.31      119.51     27.05 o 
  11   0   0      118.48       97.05     30.59 o 
 -11   1   0       89.50       93.02     29.58 o 
 -10   1   0       11.19        6.58     20.38 o 
  -9   1   0      115.46      146.02     24.63 o 
  -8   1   0       93.40      104.48     14.40 o 
  -7   1   0       18.01       26.46     12.67 o 
  -6   1   0     1931.10     2005.04     37.12 o 
  -5   1   0    12540.90    12483.52    230.28 o 
  -4   1   0       26.81       14.17      3.35 o 
  -3   1   0     4503.06     4614.70     71.02 o 
  -2   1   0     1427.70     1619.13     31.79 o 
  -1   1   0     1338.62     1302.19     21.15 o 
   0   1   0     2125.29     2102.10     56.22 o 
   1   1   0     2993.63     3337.79     63.37 o 
   2   1   0     7264.66     7419.65    111.17 o 
   3   1   0    11453.88    11352.72    208.89 o 
   4   1   0        2.75        9.94      3.70 o 
   5   1   0     1685.50     1585.38     29.62 o 
   6   1   0     2863.64     2818.69     60.32 o 
   7   1   0     1244.64     1133.16     31.65 o 
   8   1   0       25.08       29.53     17.10 o 
   9   1   0      269.35      232.41     27.30 o 
  10   1   0        4.10        8.81     22.88 o 
  11   1   0      115.77      111.68     31.08 o 
 -11   2   0      165.33      161.10     32.33 o 
 -10   2   0      514.26      571.24     43.84 o 
  -9   2   0      236.01      274.88     22.23 o 
  -8   2   0     1004.30     1111.76     37.88 o 
  -7   2   0      950.86      943.67     31.84 o 
  -6   2   0      346.11      321.77     32.56 o 
  -5   2   0     1089.25      964.23     36.31 o 
  -4   2   0     1865.95     1905.26     51.93 o 
  -3   2   0     6270.34     6569.46    151.02 o 
  -2   2   0    15917.79    17361.11    314.71 o 
  -1   2   0      799.72      924.06     16.82 o 
   0   2   0      719.13      746.36     17.71 o 
   1   2   0    32822.61    34879.84   1405.96 o 
   2   2   0    12168.50    12187.48    181.89 o 
   3   2   0      974.08      922.52     17.51 o 
   4   2   0     1542.74     1499.64     27.36 o 
   5   2   0      250.30      279.28     11.34 o 
   7   2   0      991.62      985.93     49.27 o 
   8   2   0        7.27      -10.66      9.48 o 
   9   2   0      592.31      584.66     40.22 o 
  10   2   0      365.41      354.93     35.70 o 
 -10   3   0      945.36     1055.57     57.82 o 
  -9   3   0      281.12      309.99     23.94 o 
  -8   3   0       27.59       32.73     13.61 o 
  -7   3   0       64.73       65.75     20.19 o 
  -6   3   0      150.86      138.24     12.96 o 
  -5   3   0      233.76      254.55      9.68 o 
  -4   3   0     5092.61     5188.55     81.72 o 
  -3   3   0     2879.48     2948.13     54.33 o 
  -2   3   0    22532.93    22890.65    412.90 o 
  -1   3   0    10792.21    11507.92    173.07 o 
   0   3   0       20.32       11.18      4.21 o 
   1   3   0     6379.20     6930.45    106.28 o 
   2   3   0     5668.39     5632.17     87.17 o 
   3   3   0       65.40       76.68      4.47 o 
   4   3   0     4946.72     5126.06    105.53 o 
   5   3   0      291.70      329.33     26.72 o 
   6   3   0     1546.64     1635.26     42.51 o 
   7   3   0       87.27       91.96     12.45 o 
   8   3   0      176.43      234.96     26.27 o 
   9   3   0      129.35      114.86     26.26 o 
  10   3   0      286.85      244.12     33.97 o 
 -10   4   0       11.92       16.51     28.37 o 
  -9   4   0       35.47       -9.09     24.81 o 
  -8   4   0        7.66        3.07     13.02 o 
  -7   4   0     2864.44     2831.89     68.48 o 
  -6   4   0      849.38      886.66     79.82 o 
  -5   4   0      250.86      235.20     26.39 o 
  -4   4   0      711.15      708.34     16.82 o 
  -3   4   0     2883.89     2950.43     49.66 o 
  -2   4   0      506.39      537.67     14.34 o 
  -1   4   0      443.57      459.38     17.54 o 
   0   4   0       57.63       50.52      5.81 o 
   1   4   0     4942.12     4641.50     74.89 o 
   2   4   0       79.10       88.90     14.10 o 
   3   4   0     1743.70     1671.04     30.36 o 
   4   4   0      483.20      461.90     20.22 o 
   5   4   0     1511.98     1464.21     54.88 o 
   6   4   0      328.48      383.97     20.99 o 
   7   4   0      253.35      273.33     44.12 o 
   8   4   0      190.75      164.73     17.75 o 
   9   4   0        6.47       -0.34     14.24 o 
  10   4   0       13.59       -2.98     22.59 o 
 -10   5   0      154.49      297.13     43.07 o 
  -9   5   0      407.39      485.26     46.53 o 
  -8   5   0     1137.37     1250.37     66.07 o 
  -7   5   0      363.79      420.24     36.88 o 
  -6   5   0       60.76       71.40     12.84 o 
  -5   5   0      896.04      891.56     29.29 o 
  -4   5   0     6091.18     6243.03     99.76 o 
  -3   5   0     1474.14     1449.20     31.13 o 
  -2   5   0     2004.91     2119.50     39.24 o 
  -1   5   0    10004.20    10906.53    349.50 o 
   0   5   0     4210.34     3908.31     65.59 o 
   1   5   0      233.85      244.67     12.72 o 
   2   5   0       25.43       31.16      5.90 o 
   3   5   0      384.89      386.36     23.74 o 
   4   5   0       14.05       22.16     10.60 o 
   5   5   0       94.52      104.06     15.34 o 
   6   5   0        5.96       -3.45     10.75 o 
   7   5   0      615.68      611.85     28.04 o 
   8   5   0      760.86      759.02     41.59 o 
   9   5   0       38.71       30.58     16.14 o 
  -9   6   0      474.39      515.89     47.18 o 
  -8   6   0      226.44      244.53     36.37 o 
  -7   6   0       74.37       83.85     26.46 o 
  -6   6   0     1716.10     1724.76     72.59 o 
  -5   6   0     1087.38     1001.25     47.37 o 
  -4   6   0     2018.61     2171.37     53.24 o 
  -3   6   0     1708.89     1624.52     44.73 o 
  -2   6   0      240.63      237.70     11.76 o 
  -1   6   0      257.20      249.69     15.34 o 
   0   6   0     1494.67     1536.00     32.29 o 
   1   6   0      549.12      526.95     41.87 o 
   2   6   0     1080.12      943.59     23.50 o 
   3   6   0     1326.07     1327.56     63.37 o 
   4   6   0      253.67      232.22     17.50 o 
   5   6   0       57.11       45.63     13.18 o 
   6   6   0       86.80      102.02     16.22 o 
   7   6   0       81.51       52.43     16.96 o 
   8   6   0       52.34       77.40     30.32 o 
   9   6   0       33.87       53.42     19.56 o 
  -9   7   0      720.06      743.92     56.80 o 
  -8   7   0       22.43       86.25     28.80 o 
  -7   7   0        9.56       11.61     24.79 o 
  -6   7   0       53.85       69.58     22.86 o 
  -5   7   0     2203.62     2111.69     81.68 o 
  -4   7   0     1576.12     1483.36     62.76 o 
  -3   7   0     1840.33     1816.04     67.82 o 
  -2   7   0      852.60      770.09     29.54 o 
  -1   7   0      922.93      938.42     30.66 o 
   0   7   0       44.61       42.51      8.96 o 
   1   7   0      788.89      796.35     44.84 o 
   2   7   0        0.80        3.61     11.81 o 
   3   7   0     1012.45     1056.90     37.20 o 
   4   7   0      393.66      355.89     22.91 o 
   5   7   0        3.94        6.73     13.93 o 
   6   7   0      153.62      133.84     18.90 o 
   7   7   0        1.54       17.76     15.84 o 
   8   7   0        6.05       -9.13     17.55 o 
  -8   8   0      142.45      118.06     34.55 o 
  -7   8   0      157.47      161.20     32.64 o 
  -6   8   0      394.60      380.93     38.12 o 
  -5   8   0      153.67      170.51     27.41 o 
  -4   8   0      487.18      565.07     41.51 o 
  -3   8   0     4076.75     4054.14    129.19 o 
  -2   8   0     6294.04     6348.41    128.24 o 
  -1   8   0      238.00      228.64     17.28 o 
   0   8   0      198.14      183.86     13.48 o 
   1   8   0      707.94      698.99     48.10 o 
   2   8   0       50.18       39.70     14.07 o 
   3   8   0      370.17      352.36     24.19 o 
   4   8   0      219.97      202.71     21.17 o 
   5   8   0       98.20       82.81     27.93 o 
   6   8   0      224.69      250.96     23.45 o 
   7   8   0       38.30       60.62     19.98 o 
  -7   9   0     1207.05     1247.54     69.21 o 
  -6   9   0       35.45       80.33     29.16 o 
  -5   9   0      168.18      171.11     29.42 o 
  -4   9   0      225.46      204.01     29.34 o 
  -3   9   0       68.51       48.91     22.16 o 
  -2   9   0        1.96        1.73     11.94 o 
  -1   9   0       27.06       21.34     12.75 o 
   0   9   0      761.68      727.51     42.87 o 
   1   9   0      782.15      841.06     33.07 o 
   2   9   0        4.53       14.79     13.39 o 
   3   9   0       58.30       42.85     17.11 o 
   4   9   0      187.85      126.57     20.91 o 
   5   9   0      232.62      245.91     25.60 o 
   6   9   0        0.21       -1.10     19.11 o 
  -6  10   0      136.49      161.99     35.52 o 
  -5  10   0     1054.40     1100.61     62.42 o 
  -4  10   0      592.96      587.93     45.30 o 
  -3  10   0       23.96       53.57     24.44 o 
  -2  10   0      111.67      156.57     27.58 o 
  -1  10   0     1728.89     1540.02     64.92 o 
   0  10   0      478.33      525.85     40.17 o 
   1  10   0        3.69        9.32     20.76 o 
   2  10   0       53.93       74.23     26.18 o 
   3  10   0      156.68      143.11     20.43 o 
   4  10   0      110.19       69.18     21.38 o 
   5  10   0       20.29       25.79     21.92 o 
  -4  11   0      588.30      631.39     49.22 o 
  -3  11   0      199.88      270.40     35.43 o 
   0  11   0       13.69       42.62     21.82 o 
   1  11   0      127.15      149.86     29.74 o 
   2  11   0      385.00      409.28     38.68 o 
   3  11   0       11.86       51.75     27.66 o 
  -3 -11   1       13.54       31.72     27.49 o 
  -2 -11   1        7.49       41.75     25.98 o 
  -1 -11   1      258.75      228.53     31.42 o 
   2 -11   1      341.43      386.31     38.62 o 
   3 -11   1       19.43       28.56     27.47 o 
   4 -11   1       28.90       19.23     29.54 o 
  -5 -10   1       62.07       59.36     22.27 o 
  -4 -10   1       89.45       99.69     19.79 o 
  -3 -10   1       11.14       24.21     16.79 o 
  -2 -10   1       30.50       14.46     15.98 o 
  -1 -10   1        3.71        6.38     12.95 o 
   0 -10   1      259.14      264.41     29.77 o 
   1 -10   1      102.65        4.22      7.73 o 
   2 -10   1      406.16      421.29     38.57 o 
   3 -10   1      312.87      342.87     35.32 o 
   4 -10   1        0.12       28.84     25.82 o 
   5 -10   1      190.28      232.93     34.82 o 
   6 -10   1      437.45      454.29     45.27 o 
  -7  -9   1       23.34       39.03     31.78 o 
  -6  -9   1       32.10       36.64     24.10 o 
  -5  -9   1       15.53        4.39     18.64 o 
  -4  -9   1       39.52        0.68     21.41 o 
  -3  -9   1      863.41      945.30     37.97 o 
  -2  -9   1       19.30       18.67     23.39 o 
  -1  -9   1      115.73      117.75     24.21 o 
   0  -9   1     1117.14     1115.59     30.75 o 
   1  -9   1     1134.95     1227.78     32.13 o 
   2  -9   1      654.01      616.66     42.63 o 
   3  -9   1      110.56      146.59     26.17 o 
   4  -9   1       32.22        5.40     22.90 o 
   5  -9   1      907.13      887.95     55.61 o 
   6  -9   1      208.31      180.30     32.18 o 
   7  -9   1       59.38       48.11     29.24 o 
  -8  -8   1       51.32       34.93     21.39 o 
  -7  -8   1        1.54       13.68     25.99 o 
  -6  -8   1       27.25       -8.65     17.39 o 
  -5  -8   1       17.16       31.83     17.25 o 
  -4  -8   1      305.64      331.64     24.58 o 
  -3  -8   1        0.32        0.33     12.75 o 
  -2  -8   1       64.79       32.48     12.47 o 
  -1  -8   1      322.36      292.06     44.69 o 
   0  -8   1      400.97      468.00     23.34 o 
   1  -8   1      130.28      146.96     22.43 o 
   2  -8   1        4.59        8.71     12.02 o 
   3  -8   1     1742.80     1633.02     66.96 o 
   4  -8   1      815.51      703.31     44.09 o 
   5  -8   1      127.13      122.98     26.38 o 
   6  -8   1      109.80      118.80     27.68 o 
   7  -8   1        0.76      -28.41     24.12 o 
   8  -8   1       51.69       68.18     31.49 o 
  -8  -7   1       48.07       42.45     17.61 o 
  -7  -7   1      283.84      263.84     32.02 o 
  -6  -7   1      529.33      497.50     28.60 o 
  -5  -7   1       28.09       12.54     19.81 o 
  -4  -7   1      244.69      190.73     19.24 o 
  -3  -7   1       15.67        2.55     14.39 o 
  -2  -7   1     3082.69     3097.02     73.29 o 
  -1  -7   1     1184.85     1136.31     33.54 o 
   0  -7   1       96.00       72.77     12.26 o 
   1  -7   1     1899.52     1975.28     40.57 o 
   2  -7   1       17.90       18.69      8.40 o 
   3  -7   1       81.85       93.00     13.69 o 
   4  -7   1      170.24      211.54     17.46 o 
   5  -7   1      106.73      103.33     23.95 o 
   6  -7   1      537.98      516.67     41.47 o 
   7  -7   1     2210.38     2051.88     87.52 o 
   8  -7   1        8.18      -27.83     24.57 o 
   9  -7   1        9.29        9.24     30.56 o 
  -9  -6   1       80.56       71.32     18.86 o 
  -8  -6   1       25.59       26.73     16.63 o 
  -7  -6   1       95.99      110.02     24.61 o 
  -6  -6   1        5.06       -6.89     12.27 o 
  -5  -6   1     2290.37     2263.36     70.90 o 
  -4  -6   1     1323.50     1135.56     60.37 o 
  -3  -6   1       45.01       56.58     12.14 o 
  -2  -6   1       18.38       42.58      8.41 o 
  -1  -6   1     2819.83     2963.63     53.83 o 
   0  -6   1     2244.49     2246.19     57.73 o 
   1  -6   1     1752.21     1628.19     69.75 o 
   2  -6   1      755.37      839.02     32.41 o 
   3  -6   1      761.82      899.57     36.41 o 
   4  -6   1      183.11      196.48     15.76 o 
   5  -6   1      223.76      220.77     17.12 o 
   6  -6   1      321.93      297.99     20.92 o 
   7  -6   1     1487.15     1540.40     71.32 o 
   8  -6   1      278.05      288.32     38.79 o 
   9  -6   1        1.52       20.52     30.83 o 
 -10  -5   1       99.03      130.10     21.46 o 
  -9  -5   1      257.75      233.95     21.56 o 
  -8  -5   1        0.94       -8.66     19.62 o 
  -7  -5   1       58.39       33.69     19.74 o 
  -6  -5   1     1443.30     1464.15     96.07 o 
  -5  -5   1     1113.69     1148.63     35.73 o 
  -4  -5   1       55.07       34.81     10.06 o 
  -3  -5   1      323.25      339.45     12.24 o 
  -2  -5   1      477.79      430.54     14.56 o 
  -1  -5   1      435.40      426.49     15.89 o 
   0  -5   1     1799.74     1720.38     41.70 o 
   1  -5   1      804.02      838.41     20.39 o 
   2  -5   1     8383.14     8646.64    134.60 o 
   3  -5   1     3463.35     3630.01     86.30 o 
   4  -5   1       37.49       56.15     13.98 o 
   5  -5   1      252.79      241.48     30.09 o 
   6  -5   1        3.42       16.63     11.80 o 
   7  -5   1       74.85      100.06     16.31 o 
   8  -5   1      118.57      123.77     29.65 o 
   9  -5   1       31.06       18.94     25.82 o 
  10  -5   1      120.41      112.25     36.06 o 
 -10  -4   1        2.89       19.76     23.40 o 
  -9  -4   1        0.53        8.58     13.23 o 
  -8  -4   1       21.93        0.67     21.01 o 
  -7  -4   1      278.89      260.97     18.88 o 
  -6  -4   1       31.32       23.43     16.16 o 
  -5  -4   1      177.88      181.54     14.14 o 
  -4  -4   1     5536.65     5561.37     88.59 o 
  -3  -4   1    19557.42    19885.18    365.15 o 
  -2  -4   1     3237.51     3337.46     55.96 o 
  -1  -4   1      422.31      485.32     16.99 o 
   0  -4   1      786.46      678.20     21.92 o 
   1  -4   1       51.09       51.10      9.41 o 
   2  -4   1      393.42      389.03     12.11 o 
   3  -4   1      171.77      212.34      9.21 o 
   4  -4   1      689.95      738.36     24.54 o 
   5  -4   1     4544.07     4488.00    137.07 o 
   6  -4   1      200.73      180.91     24.86 o 
   7  -4   1      414.39      352.29     56.88 o 
   8  -4   1      753.92      760.05     41.54 o 
   9  -4   1     1251.07     1241.76     45.07 o 
 -10  -3   1        4.37      -16.12     22.04 o 
  -9  -3   1      438.10      435.78     23.81 o 
  -8  -3   1     1318.04     1356.92     53.88 o 
  -7  -3   1       14.68       15.91      9.65 o 
  -6  -3   1      558.77      519.84     21.64 o 
  -5  -3   1      310.85      366.42     17.30 o 
  -4  -3   1       29.82       24.35      4.33 o 
  -3  -3   1      652.72      619.98     14.06 o 
  -2  -3   1     2000.87     2086.83     35.63 o 
  -1  -3   1     5841.57     6031.84     93.78 o 
   0  -3   1     8599.61     8683.24    132.19 o 
   1  -3   1      172.55      200.34      9.77 o 
   2  -3   1      322.79      362.97     12.46 o 
   3  -3   1     1065.58     1099.88     25.48 o 
   4  -3   1     5436.63     5431.44     85.51 o 
   5  -3   1      353.82      375.22     18.57 o 
   6  -3   1     1263.34     1344.04     41.63 o 
   7  -3   1       64.34       76.81     13.59 o 
   8  -3   1      179.43      180.78     18.43 o 
   9  -3   1      616.41      575.88     31.23 o 
  10  -3   1        4.37        6.55     22.16 o 
 -11  -2   1       29.60       47.19     25.37 o 
 -10  -2   1        2.85      -25.45     19.70 o 
  -9  -2   1        1.73       20.38     17.89 o 
  -8  -2   1       74.23       88.39     11.84 o 
  -7  -2   1     1754.51     1626.30     41.63 o 
  -6  -2   1      189.26      141.97     11.54 o 
  -5  -2   1     3274.17     3175.17     52.98 o 
  -4  -2   1       62.02       73.73      5.16 o 
  -3  -2   1      613.33      640.03     13.67 o 
  -2  -2   1    16888.65    17174.41    254.38 o 
  -1  -2   1    14728.28    15466.61    233.24 o 
   0  -2   1    10039.02    10351.60    154.78 o 
   1  -2   1     6972.66     7475.41    200.37 o 
   2  -2   1      210.07      197.25      9.73 o 
   3  -2   1     3843.78     4099.67     98.68 o 
   4  -2   1     2026.88     2130.01     48.30 o 
   5  -2   1      117.10       90.59     10.81 o 
   6  -2   1     4166.93     4325.17     92.17 o 
   7  -2   1      974.80     1009.84     34.12 o 
   8  -2   1      644.62      733.04     56.70 o 
   9  -2   1      170.47      201.58     27.17 o 
  10  -2   1      127.77      124.29     26.74 o 
 -11  -1   1        1.01       43.57     26.62 o 
 -10  -1   1        8.06        5.50     20.91 o 
  -9  -1   1       82.98       63.52     21.39 o 
  -8  -1   1       15.26       13.78      9.77 o 
  -7  -1   1     1228.55     1119.60     31.55 o 
  -6  -1   1       51.79       71.81      7.01 o 
  -5  -1   1     5263.46     4845.79     94.94 o 
  -4  -1   1     2655.41     2460.58     40.79 o 
  -3  -1   1      454.42      542.37     11.68 o 
  -2  -1   1    13892.21    14333.23    256.50 o 
  -1  -1   1    14857.14    14566.17    278.37 o 
   0  -1   1      118.32      149.75      4.03 o 
   1  -1   1     8751.66     8341.88    217.18 o 
   2  -1   1      905.85      923.92     22.06 o 
   3  -1   1     7505.84     7386.01    127.01 o 
   4  -1   1     1248.39     1261.15     36.20 o 
   5  -1   1     3314.25     3326.34     55.52 o 
   6  -1   1      745.28      677.44     24.62 o 
   7  -1   1     3492.46     3386.63     76.32 o 
   8  -1   1      181.58      175.07     23.21 o 
   9  -1   1      125.50       82.94     22.10 o 
  10  -1   1      155.37      165.62     29.96 o 
 -11   0   1       24.76       44.59     26.59 o 
 -10   0   1      351.20      380.03     35.87 o 
  -9   0   1      358.61      459.31     34.58 o 
  -8   0   1      542.74      502.73     32.22 o 
  -7   0   1      960.89      929.58     34.91 o 
  -6   0   1     2626.03     2570.45     44.86 o 
  -5   0   1        1.51        5.86      3.95 o 
  -4   0   1      496.56      484.31     11.67 o 
  -3   0   1      449.12      441.18     35.28 o 
  -2   0   1     8696.96       -0.29      0.60 o 
  -1   0   1      910.48      891.58     14.49 o 
   0   0   1      317.36      398.93      8.67 o 
   1   0   1       88.66       87.88      7.54 o 
   2   0   1    14848.46    14749.18    218.49 o 
   3   0   1     1883.20     2007.58     33.65 o 
   4   0   1      277.06      296.50     10.75 o 
   5   0   1      224.97      266.93     10.38 o 
   6   0   1      179.05      184.16      9.60 o 
   7   0   1       38.06       31.63     14.32 o 
   8   0   1       55.57       56.83     19.44 o 
   9   0   1       53.31       75.40     21.37 o 
  10   0   1     1051.70     1134.57     59.26 o 
 -11   1   1       51.08       80.07     28.39 o 
 -10   1   1      116.22      146.95     26.87 o 
  -9   1   1      519.84      497.62     34.95 o 
  -8   1   1      370.54      339.79     26.98 o 
  -7   1   1     1326.75     1218.84     50.03 o 
  -6   1   1       49.79       84.99      9.40 o 
  -5   1   1      279.92      293.62     15.91 o 
  -4   1   1     6655.22     6322.07    117.24 o 
  -3   1   1    21161.47    22290.33    328.52 o 
  -2   1   1     3455.06     3946.37     60.01 o 
  -1   1   1      148.00      172.54     15.87 o 
   0   1   1      979.86     1156.03     18.43 o 
   1   1   1      763.11      888.83     19.98 o 
   2   1   1       39.03       51.71      3.83 o 
   3   1   1        6.09       13.33      3.51 o 
   4   1   1     8100.35     8271.77    126.34 o 
   5   1   1     8358.65     8354.07    155.39 o 
   6   1   1       20.01       20.84      8.70 o 
   7   1   1      192.71      188.84     13.51 o 
   8   1   1     1008.58      985.43     49.04 o 
   9   1   1       11.22       13.48     18.42 o 
  10   1   1        1.07       -4.38     20.88 o 
 -10   2   1        2.53       19.78     21.27 o 
  -9   2   1      518.77      531.05     27.08 o 
  -8   2   1      172.06      164.89     15.29 o 
  -6   2   1     1251.55     1244.12     26.72 o 
  -5   2   1      648.13      719.67     16.40 o 
  -4   2   1      315.22      301.53     12.00 o 
  -3   2   1     5120.12     5039.17     77.36 o 
  -2   2   1     3632.51     3994.26     61.36 o 
  -1   2   1     3768.10     3906.15     59.93 o 
   0   2   1     3540.35     3852.66     59.21 o 
   1   2   1      993.07      891.08     29.95 o 
   2   2   1     5152.80     5105.11     98.62 o 
   3   2   1     6746.71     6531.51    125.12 o 
   4   2   1      609.61      601.74     18.86 o 
   5   2   1      943.24      843.65     36.21 o 
   6   2   1      285.31      311.99     16.77 o 
   7   2   1      108.24      107.30     19.06 o 
   8   2   1     1035.76      897.69     46.12 o 
   9   2   1        1.45      -13.69     18.39 o 
  10   2   1        2.83       11.24     25.18 o 
 -10   3   1      213.78      256.95     39.05 o 
  -9   3   1        9.98       26.81     14.50 o 
  -8   3   1     3817.23     3942.69     89.19 o 
  -7   3   1     1126.75     1120.40     34.49 o 
  -6   3   1     1589.83     1574.11     50.68 o 
  -5   3   1     1793.73     1802.14     32.83 o 
  -4   3   1     3870.89     3882.24     62.17 o 
  -3   3   1     1253.05     1280.59     23.38 o 
  -2   3   1     7792.80     8315.30    125.56 o 
  -1   3   1      175.21      175.83     10.09 o 
   0   3   1    11349.12    11730.20    303.14 o 
   1   3   1     1803.82     1774.61     36.59 o 
   2   3   1      256.76      220.78     13.41 o 
   3   3   1      141.80      103.98     18.12 o 
   4   3   1      320.67      342.32     16.03 o 
   5   3   1      100.75       85.29     10.57 o 
   6   3   1     1575.83     1546.44     41.37 o 
   7   3   1      160.34      186.50     23.78 o 
   8   3   1      291.24      324.03     25.43 o 
   9   3   1      112.58      119.69     26.80 o 
  10   3   1       15.98       13.26     23.39 o 
 -10   4   1        7.96        9.07     28.37 o 
  -9   4   1      399.64      504.22     45.95 o 
  -8   4   1       15.17       34.86     22.15 o 
  -7   4   1      117.26      142.60     14.87 o 
  -6   4   1     5467.72     5584.42    132.68 o 
  -5   4   1    16642.18    16832.46    308.37 o 
  -4   4   1      488.29      428.76     12.41 o 
  -3   4   1      593.24      627.23     14.81 o 
  -2   4   1     1395.63     1441.99     32.88 o 
  -1   4   1      354.74      445.45     44.17 o 
   0   4   1      138.04      140.51      7.59 o 
   1   4   1     2148.95     2125.19     45.15 o 
   2   4   1      592.41      505.40     12.64 o 
   3   4   1     5275.89     4869.29     99.28 o 
   4   4   1      147.84      152.10     12.63 o 
   5   4   1        0.97       33.82     10.24 o 
   6   4   1     1018.11      991.34     33.10 o 
   7   4   1      290.64      310.38     28.36 o 
   8   4   1        1.28        0.64     13.45 o 
   9   4   1       18.20       21.02     21.82 o 
 -10   5   1     1392.77     1472.20     79.46 o 
  -9   5   1       63.78       69.89     29.68 o 
  -8   5   1      147.30      228.92     33.58 o 
  -7   5   1      505.37      513.60     39.64 o 
  -6   5   1       27.61       18.23     16.81 o 
  -5   5   1        2.47        6.83      8.35 o 
  -4   5   1        3.96       21.26      5.91 o 
  -3   5   1     4189.21     4176.94     91.52 o 
  -2   5   1     6200.99     5827.72     92.80 o 
  -1   5   1      413.70      502.31     18.69 o 
   0   5   1     1627.37     1844.05     35.32 o 
   1   5   1     2823.81     2953.18     67.10 o 
   2   5   1     4185.63     4130.59     68.22 o 
   3   5   1       87.88       91.44     11.71 o 
   4   5   1       59.09       63.19     11.30 o 
   5   5   1       72.68       61.34     12.67 o 
   6   5   1      649.05      648.14     28.31 o 
   7   5   1      214.33      221.98     20.00 o 
   8   5   1       66.90       67.05     16.42 o 
   9   5   1       70.27       70.74     18.71 o 
 -10   6   1      161.76      204.20     38.02 o 
  -9   6   1       97.24      110.66     32.70 o 
  -8   6   1     1518.41     1689.73     79.94 o 
  -7   6   1     1373.75     1535.00     71.94 o 
  -6   6   1      161.99      111.07     23.80 o 
  -5   6   1       16.92       26.83     17.20 o 
  -4   6   1     9375.96     9615.26    183.52 o 
  -3   6   1      970.71      889.97     22.19 o 
  -2   6   1     1607.92     1577.53     32.58 o 
  -1   6   1      634.72      583.96     38.63 o 
   0   6   1      566.06      589.94     18.04 o 
   1   6   1     1690.24     1723.66     57.03 o 
   2   6   1       97.30      107.48     14.99 o 
   3   6   1      238.38      227.59     16.80 o 
   4   6   1     1729.05     1698.22     49.63 o 
   5   6   1      660.63      635.85     79.93 o 
   6   6   1      350.57      349.90     23.41 o 
   7   6   1       13.30       -2.49     30.40 o 
   8   6   1       11.62       36.72     16.71 o 
   9   6   1       16.92       14.84     19.77 o 
  -9   7   1      711.59      723.34     55.31 o 
  -8   7   1        9.90       28.19     25.26 o 
  -7   7   1     2017.49     1972.93     83.79 o 
  -6   7   1      575.39      663.30     47.20 o 
  -5   7   1      483.53      504.14     38.23 o 
  -4   7   1     1572.49     1611.57     66.98 o 
  -3   7   1      102.35      188.46     15.53 o 
  -2   7   1      212.13      197.19     11.93 o 
  -1   7   1     2367.82     2492.27     47.37 o 
   0   7   1      724.41      824.01     22.95 o 
   1   7   1     2034.72     2267.35     57.33 o 
   2   7   1      228.79      135.77     40.94 o 
   3   7   1       31.25       32.93     17.62 o 
   4   7   1      438.28      430.75     37.02 o 
   5   7   1      580.38      539.28     28.72 o 
   6   7   1       24.73       32.45     15.41 o 
   7   7   1      118.28      108.08     20.04 o 
   8   7   1       18.02       14.60     17.79 o 
  -8   8   1      215.82      226.95     35.83 o 
  -7   8   1       29.46       56.06     26.34 o 
  -6   8   1      710.49      678.64     46.99 o 
  -5   8   1        7.56       -3.56     19.15 o 
  -4   8   1     1064.06     1090.38     53.43 o 
  -3   8   1       89.67       68.83     13.41 o 
  -2   8   1      510.13      534.59     24.75 o 
  -1   8   1      561.52      506.58     23.92 o 
   0   8   1     1558.15     1679.74     36.91 o 
   1   8   1     1451.36     1542.40     44.82 o 
   2   8   1      156.36      222.44     27.08 o 
   3   8   1      410.92      399.43     35.54 o 
   4   8   1       35.25       51.49     24.57 o 
   5   8   1        5.43       35.20     15.98 o 
   6   8   1       60.72       72.85     19.11 o 
   7   8   1       97.10      109.48     22.20 o 
  -8   9   1        0.81      -10.96     28.74 o 
  -7   9   1        3.05      -13.15     24.10 o 
  -6   9   1     1398.40     1278.33     67.49 o 
  -5   9   1      575.54      592.70     43.74 o 
  -4   9   1      102.40      105.50     25.80 o 
  -3   9   1      160.36      190.51     27.66 o 
  -2   9   1      155.15      143.90     20.71 o 
  -1   9   1       14.63        3.34     11.70 o 
   0   9   1      166.94      168.19     26.09 o 
   1   9   1       71.77       68.96     22.73 o 
   2   9   1     1080.65     1107.14     68.42 o 
   3   9   1      587.88      701.20     34.75 o 
   4   9   1        5.24       13.16     16.42 o 
   5   9   1       24.34       29.92     19.48 o 
   6   9   1       26.12       38.35     30.82 o 
  -6  10   1      118.36      113.17     30.48 o 
  -5  10   1       89.81       83.38     27.92 o 
  -4  10   1       19.49       43.35     22.86 o 
  -3  10   1      536.81      578.49     43.16 o 
  -2  10   1      441.92        8.82      8.42 o 
  -1  10   1       14.58       24.39     20.78 o 
   0  10   1        3.06       50.12     21.80 o 
   1  10   1      344.31      307.27     33.86 o 
   2  10   1       99.17       92.27     27.14 o 
   3  10   1       26.76       30.20     23.39 o 
   4  10   1        4.06       39.38     20.04 o 
   5  10   1      113.62      162.15     25.09 o 
  -5  11   1        6.87       17.41     24.55 o 
  -4  11   1      346.37      366.44     39.82 o 
  -3  11   1        0.18       22.34     25.10 o 
  -1  11   1       55.21       93.82     25.65 o 
   0  11   1       75.41      117.04     26.19 o 
   1  11   1       69.14       62.01     26.13 o 
   2  11   1       21.17       22.16     23.47 o 
   3  11   1       31.57       54.35     28.81 o 
  -4 -11   2       27.49       40.12     26.92 o 
  -3 -11   2       37.87       58.75     20.41 o 
  -2 -11   2       15.17       17.62     25.29 o 
  -1 -11   2        3.41       27.93     21.76 o 
   2 -11   2       52.66        3.72     25.45 o 
   3 -11   2      215.62      365.63     40.34 o 
   4 -11   2      466.37      447.52     45.07 o 
  -5 -10   2       10.38        0.08     19.13 o 
  -4 -10   2      153.33      223.12     24.42 o 
  -3 -10   2        4.31       -4.93     23.96 o 
  -2 -10   2      318.39      337.62     25.65 o 
  -1 -10   2      195.17      218.44     21.06 o 
   0 -10   2       21.42       13.66     20.54 o 
   1 -10   2        1.58       13.96     23.02 o 
   2 -10   2       44.90      116.20     26.35 o 
   3 -10   2      142.25      166.57     31.43 o 
   4 -10   2      506.53      591.33     46.92 o 
   5 -10   2       19.21       -2.51     26.51 o 
  -7  -9   2       13.39       62.77     22.34 o 
  -6  -9   2        5.43       20.37     46.82 o 
  -5  -9   2       21.81        9.81     18.80 o 
  -4  -9   2       33.80       19.52     16.98 o 
  -3  -9   2       13.01       12.05     14.91 o 
  -2  -9   2      146.55      163.84     19.45 o 
  -1  -9   2     1280.74     1459.55     45.49 o 
   0  -9   2      684.52      675.74     24.02 o 
   1  -9   2       28.51       36.33     18.10 o 
   2  -9   2      191.20      140.78     17.85 o 
   3  -9   2       22.69       32.64     25.01 o 
   4  -9   2        7.61       -1.39     21.56 o 
   5  -9   2       43.66       54.35     27.13 o 
   6  -9   2       43.91       79.50     30.30 o 
   7  -9   2      417.70      467.05     46.17 o 
  -8  -8   2       23.32       10.56     21.40 o 
  -7  -8   2      321.64      361.51     29.79 o 
  -6  -8   2      903.29      876.02    106.51 o 
  -5  -8   2       17.88       15.09     16.19 o 
  -4  -8   2       22.40        1.85     14.71 o 
  -3  -8   2      309.55      322.37     22.87 o 
  -2  -8   2       74.89       45.66     13.58 o 
  -1  -8   2       29.77       31.63     10.24 o 
   0  -8   2      309.20      314.47     20.43 o 
   1  -8   2      647.25      815.58     55.20 o 
   2  -8   2     1249.33     1313.71     41.66 o 
   3  -8   2        8.33        8.96     12.85 o 
   4  -8   2      158.04      181.96     30.03 o 
   5  -8   2     1106.06     1122.51     61.27 o 
   6  -8   2      715.30      761.51     51.17 o 
   7  -8   2       59.30       54.02     28.01 o 
   8  -8   2        9.84       49.58     32.71 o 
  -9  -7   2       11.00       11.29     29.35 o 
  -8  -7   2        1.51      -15.60     16.64 o 
  -7  -7   2       32.84       23.60     23.14 o 
  -6  -7   2      363.41      314.12     24.96 o 
  -5  -7   2       18.28       17.75     14.01 o 
  -4  -7   2      622.58      627.58     29.43 o 
  -3  -7   2     1130.48     1182.65     39.72 o 
  -2  -7   2      267.35      266.03     19.90 o 
  -1  -7   2      451.38      464.34     18.89 o 
   0  -7   2     3499.19     3684.05     66.65 o 
   1  -7   2      387.92      339.07     21.71 o 
   2  -7   2      983.66      558.41     32.91 o 
   3  -7   2      380.04      374.20     52.16 o 
   4  -7   2        1.64       -8.48     11.23 o 
   5  -7   2      666.92      694.62     30.40 o 
   6  -7   2      100.11      114.82     26.65 o 
   7  -7   2       13.33      -28.37     23.57 o 
   8  -7   2      547.17      531.23     47.60 o 
  -9  -6   2       31.55       32.83     17.80 o 
  -8  -6   2      141.07      160.34     20.59 o 
  -7  -6   2       43.15       33.02     14.95 o 
  -6  -6   2       16.11       41.31     19.11 o 
  -5  -6   2     2346.69     2298.32     84.28 o 
  -4  -6   2      132.83      148.10     16.00 o 
  -3  -6   2     1862.94     1791.39     45.03 o 
  -2  -6   2     1376.77     1400.42     40.00 o 
  -1  -6   2      293.12      310.50     14.16 o 
   0  -6   2     1701.68     1667.35     34.97 o 
   1  -6   2      910.42      844.85     22.44 o 
   2  -6   2      286.99      285.15     17.52 o 
   3  -6   2     2659.39     2588.46     89.95 o 
   4  -6   2     1321.47     1179.38    140.07 o 
   5  -6   2     2933.35     2869.88     71.93 o 
   6  -6   2       21.82       50.29     14.21 o 
   7  -6   2       78.63       90.91     26.10 o 
   8  -6   2        9.52        5.31     26.32 o 
   9  -6   2      331.12      396.38     46.69 o 
 -10  -5   2       32.20       33.90     28.72 o 
  -9  -5   2       54.47       81.19     17.57 o 
  -8  -5   2      510.05      511.23     28.09 o 
  -7  -5   2        9.92        5.06     12.16 o 
  -6  -5   2      361.03      357.81     21.02 o 
  -5  -5   2     2898.48     2927.57     68.61 o 
  -4  -5   2      535.04      572.19     33.05 o 
  -3  -5   2     1007.77     1084.73     24.78 o 
  -2  -5   2     2252.36     2401.85     44.51 o 
  -1  -5   2     1500.68     1547.44     31.69 o 
   0  -5   2     8243.71     8053.16    170.56 o 
   1  -5   2       11.68        6.14      5.78 o 
   2  -5   2      472.18      433.24     16.39 o 
   3  -5   2      615.66      622.57     23.61 o 
   4  -5   2     2884.94     2859.76    128.11 o 
   5  -5   2      377.74      362.77     21.26 o 
   6  -5   2      440.51      419.53     32.70 o 
   7  -5   2      557.15      575.99     29.48 o 
   8  -5   2      300.87      353.51     25.83 o 
   9  -5   2       93.58      106.40     33.63 o 
 -10  -4   2      139.57      139.68     20.29 o 
  -9  -4   2       78.42      101.43     17.07 o 
  -8  -4   2        3.99       14.00     12.98 o 
  -7  -4   2       25.68       47.92     12.21 o 
  -6  -4   2      151.70      157.73     14.68 o 
  -5  -4   2     1719.92     1644.02     42.62 o 
  -4  -4   2       11.73        9.99      5.28 o 
  -3  -4   2      815.12      805.92     19.14 o 
  -2  -4   2     3209.33     3114.16     53.26 o 
  -1  -4   2     8554.22     7859.91    243.29 o 
   0  -4   2      733.49      769.62     18.28 o 
   1  -4   2       61.43       67.66      6.16 o 
   2  -4   2     1144.05     1309.27     61.02 o 
   3  -4   2     1519.65     1522.97     28.41 o 
   4  -4   2       20.61       14.79      8.57 o 
   5  -4   2     1504.94     1528.13     42.81 o 
   6  -4   2     1275.28     1341.96     40.78 o 
   7  -4   2     3467.56     3635.39     85.22 o 
   8  -4   2       87.16       81.45     17.31 o 
   9  -4   2        0.03      -19.01     21.88 o 
  10  -4   2       89.40      111.54     32.74 o 
 -10  -3   2       54.05       57.95     25.36 o 
  -9  -3   2        3.93       10.97     12.22 o 
  -8  -3   2       62.21      101.56     14.15 o 
  -7  -3   2     1811.12     1791.84     46.45 o 
  -6  -3   2     1497.27     1371.48     37.34 o 
  -5  -3   2       70.61       73.41      6.63 o 
  -4  -3   2        6.35       20.40      4.52 o 
  -3  -3   2       35.21       42.01      4.79 o 
  -2  -3   2       11.23        8.75      3.82 o 
  -1  -3   2       69.72       70.59      6.77 o 
   0  -3   2      268.00      301.06      9.68 o 
   1  -3   2    12395.70    12645.78    189.97 o 
   2  -3   2    13282.25    13853.00    253.65 o 
   3  -3   2      366.17      360.80     15.83 o 
   4  -3   2        7.76       22.64      8.72 o 
   5  -3   2     2095.52     2069.35     50.96 o 
   6  -3   2       36.17       47.31     11.77 o 
   7  -3   2      124.53      149.48     16.07 o 
   8  -3   2       55.13       20.55     15.29 o 
   9  -3   2      803.39      919.38     55.29 o 
  10  -3   2      349.77      442.88     44.07 o 
 -11  -2   2        3.20      -12.04     23.87 o 
 -10  -2   2      409.15      442.85     39.08 o 
  -9  -2   2       88.79       85.03     20.65 o 
  -8  -2   2      184.69      167.74     20.07 o 
  -7  -2   2      678.66      594.60     38.99 o 
  -6  -2   2      147.84      130.90     15.56 o 
  -5  -2   2     1249.90     1322.56     25.91 o 
  -4  -2   2     7060.05     6768.87    104.53 o 
  -3  -2   2     4268.79     4316.32     67.88 o 
  -2  -2   2     8299.74     8362.74    126.87 o 
  -1  -2   2       11.88        9.99      3.34 o 
   0  -2   2      792.49      769.09     15.18 o 
   1  -2   2        0.14       -0.63      2.14 o 
   2  -2   2       97.22       78.45      7.30 o 
   3  -2   2       41.68       50.31      7.42 o 
   4  -2   2     2159.89     1936.27     45.62 o 
   5  -2   2     2936.78     3008.29     66.82 o 
   6  -2   2        1.13       -0.75      9.41 o 
   7  -2   2        5.67      -12.25     20.40 o 
   8  -2   2      709.28      694.11     41.95 o 
   9  -2   2       39.28       29.83     21.51 o 
  10  -2   2      162.51      137.58     31.78 o 
 -11  -1   2      222.87      249.11     33.91 o 
 -10  -1   2      288.79      296.84     33.06 o 
  -9  -1   2      200.66      212.66     16.36 o 
  -8  -1   2      482.86      494.23     21.71 o 
  -7  -1   2     1693.96     1643.22     41.39 o 
  -6  -1   2        1.98        2.40      4.94 o 
  -5  -1   2     1764.92     1743.09     31.78 o 
  -4  -1   2     1146.89     1123.14     21.51 o 
  -3  -1   2    11260.73    10827.16    162.15 o 
  -2  -1   2     1317.90     1272.03     52.14 o 
  -1  -1   2      172.04      157.05      5.28 o 
   0  -1   2      820.40      736.71     13.73 o 
   1  -1   2      732.87      865.19     15.54 o 
   2  -1   2       80.34       70.84      4.05 o 
   3  -1   2    13445.04    14035.24    209.36 o 
   4  -1   2       38.03       36.09      4.36 o 
   5  -1   2     2155.73     1948.21     46.58 o 
   6  -1   2      675.83      626.18     33.82 o 
   7  -1   2       24.28       49.97     24.07 o 
   8  -1   2      493.62      442.36     35.04 o 
   9  -1   2       91.66      117.24     25.53 o 
  10  -1   2       39.56       33.07     25.85 o 
 -11   0   2       14.98       52.22     25.98 o 
 -10   0   2        0.92       -9.41     19.43 o 
  -9   0   2     2704.74     2609.53     92.16 o 
  -8   0   2     1979.95     2032.67     40.24 o 
  -7   0   2      448.23      479.79     15.58 o 
  -6   0   2      432.70      436.40     13.43 o 
  -5   0   2       78.50      106.96     11.17 o 
  -4   0   2       27.85       17.37     15.23 o 
  -3   0   2       11.38       13.26      2.77 o 
  -2   0   2      259.87      252.74      9.04 o 
  -1   0   2     4737.15     4760.22     71.89 o 
   0   0   2     2902.75     3201.74     99.14 o 
   1   0   2     1301.46     1354.53     31.51 o 
   2   0   2       77.46       77.27      4.84 o 
   3   0   2     5331.16     5543.63     85.54 o 
   4   0   2     2353.42     2310.32     39.57 o 
   5   0   2       31.06       34.62      5.76 o 
   6   0   2      598.05      534.89     40.39 o 
   7   0   2       48.31       44.61     16.63 o 
   8   0   2     1037.16     1022.64     50.83 o 
   9   0   2       24.39       20.75     22.05 o 
  10   0   2       35.47       69.32     27.56 o 
 -11   1   2       26.17       49.06     24.92 o 
 -10   1   2      103.98       45.68     19.78 o 
  -9   1   2        5.87      -10.29     12.11 o 
  -8   1   2       19.70       23.26     13.66 o 
  -7   1   2       10.73        3.37      3.91 o 
  -6   1   2     4284.41     4155.23     67.86 o 
  -5   1   2    10234.61     9895.90    150.18 o 
  -4   1   2      982.36      950.04     18.48 o 
  -3   1   2        3.74       -0.12      2.21 o 
  -2   1   2     5580.76     5756.11     86.76 o 
  -1   1   2     8934.47     9361.11    191.90 o 
   0   1   2     4547.37     4548.12     68.58 o 
   1   1   2      726.38      785.64     17.05 o 
   2   1   2      138.83      125.93      5.58 o 
   3   1   2     3024.09     3103.99     50.23 o 
   4   1   2        2.73       10.71      5.56 o 
   5   1   2       26.90       38.07      6.65 o 
   6   1   2     2024.76     1896.15     45.01 o 
   7   1   2     1333.05     1278.92     54.51 o 
   8   1   2       21.78       10.29     16.86 o 
   9   1   2       18.10       33.40     22.43 o 
  10   1   2       15.35       10.01     24.60 o 
  -9   2   2       17.63        3.25     16.29 o 
  -8   2   2      506.42      513.94     23.68 o 
  -7   2   2     4529.59     4346.31     87.02 o 
  -6   2   2      503.19      512.04     14.54 o 
  -5   2   2     5657.91     5684.79     89.01 o 
  -4   2   2     1846.58     1827.78     39.17 o 
  -3   2   2     1628.74     1772.15     29.73 o 
  -2   2   2     5199.43     5342.13     99.28 o 
  -1   2   2       97.97      108.31     11.70 o 
   0   2   2      932.58     1021.59     22.36 o 
   1   2   2    20978.85    21678.02    320.59 o 
   2   2   2     1116.41     1130.89     38.53 o 
   3   2   2     1973.54     1946.66     33.30 o 
   4   2   2      185.79      169.83      8.67 o 
   5   2   2      443.83      456.80     18.86 o 
   6   2   2      540.38      576.41     22.71 o 
   7   2   2        7.21       -2.84      9.53 o 
   8   2   2      460.67      465.00     35.52 o 
   9   2   2      188.32      228.08     29.77 o 
  10   2   2       92.05       99.91     28.40 o 
 -10   3   2      697.01      716.11     54.49 o 
  -9   3   2      138.63      204.41     29.86 o 
  -8   3   2     1707.54     1673.26     45.89 o 
  -7   3   2     1318.39     1432.76     38.99 o 
  -6   3   2        8.34       10.24      5.61 o 
  -5   3   2     2264.59     2323.61     40.30 o 
  -4   3   2     4124.64     4155.45     65.98 o 
  -3   3   2     1482.27     1668.06     28.78 o 
  -2   3   2     2772.98     2746.63     43.91 o 
  -1   3   2       12.17        5.22      3.29 o 
   0   3   2     1513.58     1580.68     27.34 o 
   1   3   2      730.66      696.48     14.53 o 
   2   3   2     3899.45     3801.17     77.53 o 
   3   3   2     1938.41     1807.39     59.75 o 
   4   3   2     1997.08     1874.80     52.83 o 
   5   3   2      292.71      277.39     15.90 o 
   7   3   2        7.90        2.38     10.49 o 
   8   3   2      277.34      259.36     30.10 o 
   9   3   2       33.73       39.94     24.27 o 
  10   3   2      159.06      165.88     33.18 o 
 -11   4   2      148.99      164.90     40.17 o 
 -10   4   2       24.51       25.81     28.35 o 
  -9   4   2      718.31      748.60     52.37 o 
  -7   4   2     1807.57     1914.90     73.36 o 
  -6   4   2      362.04      319.82     12.52 o 
  -5   4   2      902.65      933.05     20.53 o 
  -4   4   2     3495.03     3492.81     63.41 o 
  -3   4   2     7651.06     8017.04    122.46 o 
  -2   4   2     4324.01     4706.91     74.02 o 
  -1   4   2     1957.84     2143.95     37.08 o 
   0   4   2      384.56      424.60     18.24 o 
   1   4   2     1305.19     1394.50     54.34 o 
   2   4   2      614.29      672.93     22.38 o 
   3   4   2     1391.84     1347.52     36.14 o 
   4   4   2     1761.93     1641.60     43.04 o 
   5   4   2     3610.01     3553.38     78.99 o 
   6   4   2       76.13       91.55     34.18 o 
   7   4   2        2.45        7.16     12.81 o 
   8   4   2       66.29       76.88     22.19 o 
   9   4   2        5.04        1.48     20.93 o 
 -10   5   2      123.88      119.91     35.45 o 
  -9   5   2     1053.42     1126.87     65.25 o 
  -8   5   2     1356.16     1435.61     68.75 o 
  -7   5   2      379.45      405.60     34.01 o 
  -6   5   2       38.42       21.20     16.53 o 
  -5   5   2       46.63       54.19      9.62 o 
  -4   5   2      181.05      171.03     11.63 o 
  -3   5   2      438.65      433.88     12.90 o 
  -2   5   2       52.62       66.07      6.05 o 
  -1   5   2     7830.94     7811.55    149.69 o 
   0   5   2     8725.69     9195.00    148.44 o 
   1   5   2        8.22        9.40      5.36 o 
   2   5   2       39.09       57.73      9.90 o 
   3   5   2      406.62      344.86     18.32 o 
   4   5   2       15.68       27.10     10.29 o 
   5   5   2      131.36      147.42     15.11 o 
   6   5   2        1.81       18.12     12.04 o 
   7   5   2      683.42      651.66     43.36 o 
   8   5   2       74.25       83.15     18.33 o 
   9   5   2        3.80      -12.42     23.89 o 
 -10   6   2        1.31      -11.43     28.20 o 
  -9   6   2      161.08      169.60     35.45 o 
  -8   6   2       18.24       44.95     24.98 o 
  -7   6   2      151.08      123.61     27.43 o 
  -6   6   2     4560.81     4805.27    150.32 o 
  -5   6   2      300.52      423.22     33.23 o 
  -4   6   2      257.32      229.37     17.96 o 
  -3   6   2      398.83      429.44     19.61 o 
  -2   6   2     2011.56     2095.24     75.36 o 
  -1   6   2     1196.25     1160.74     26.34 o 
   0   6   2      107.09      145.77     15.69 o 
   1   6   2      184.90      184.56     18.59 o 
   2   6   2     3253.93     3434.38     97.05 o 
   3   6   2     1246.79     1212.16     41.44 o 
   4   6   2       32.83       38.78     12.78 o 
   5   6   2       12.28       23.69     13.01 o 
   6   6   2      388.41      352.57     24.42 o 
   7   6   2       71.20       78.66     17.76 o 
   8   6   2       10.41       -4.69     16.45 o 
  -9   7   2      319.93      310.51     43.60 o 
  -8   7   2       18.85      -29.15     22.09 o 
  -7   7   2     1232.99     1400.32     68.28 o 
  -6   7   2       75.88       71.31     22.97 o 
  -5   7   2      475.87      589.93     40.03 o 
  -4   7   2      347.91      340.51     19.46 o 
  -3   7   2     1158.91     1245.18     38.03 o 
  -2   7   2      677.25      751.78     27.86 o 
  -1   7   2       12.96        4.54     11.04 o 
   0   7   2     1096.78     1182.66     28.01 o 
   1   7   2     1639.64     1578.19     44.60 o 
   2   7   2      429.33      472.36     23.55 o 
   3   7   2     1050.90     1052.91     36.11 o 
   4   7   2       79.35       88.86     16.06 o 
   5   7   2      210.73      226.97     21.23 o 
   6   7   2        3.95        7.42     14.78 o 
   7   7   2       58.98       52.21     18.00 o 
   8   7   2       43.58       44.69     31.25 o 
  -9   8   2      154.49      104.58     33.43 o 
  -8   8   2      147.91      198.80     34.63 o 
  -7   8   2        9.95       12.71     24.25 o 
  -6   8   2        0.40       -7.19     21.04 o 
  -5   8   2      334.12      328.60     33.40 o 
  -4   8   2      404.83      484.43     37.83 o 
  -3   8   2       47.52       45.46     12.79 o 
  -2   8   2     2263.67     2196.11     78.55 o 
  -1   8   2      412.46      414.50     31.15 o 
   0   8   2       97.50      100.12     22.04 o 
   1   8   2      227.86      255.97     19.81 o 
   2   8   2       77.92       54.26     15.02 o 
   3   8   2      100.91       76.20     23.24 o 
   4   8   2      238.12      302.17     22.97 o 
   5   8   2        4.39        2.35     15.87 o 
   6   8   2       55.25       81.08     19.58 o 
   7   8   2       10.38       15.78     18.78 o 
  -8   9   2      762.65      666.54     55.76 o 
  -7   9   2      915.31      877.98     59.41 o 
  -6   9   2        0.87       -3.29     24.62 o 
  -5   9   2       29.41        2.99     21.82 o 
  -4   9   2      540.36      631.16     42.25 o 
  -3   9   2      266.84      331.15     21.78 o 
  -2   9   2      125.21       98.36     14.53 o 
  -1   9   2       71.26       54.45     21.10 o 
   0   9   2        5.26       32.69     20.76 o 
   1   9   2      832.74      831.76     47.97 o 
   2   9   2        7.75      -17.68     18.52 o 
   3   9   2       77.72       30.03     28.50 o 
   4   9   2      264.82      330.15     27.39 o 
   5   9   2       88.83       98.39     29.99 o 
   6   9   2        7.73       21.43     32.21 o 
  -6  10   2        1.63      -12.13     24.61 o 
  -5  10   2      170.20      135.17     31.03 o 
  -4  10   2      368.89      374.93     37.79 o 
  -3  10   2        0.57       -0.41     18.92 o 
  -2  10   2       59.06       46.19     22.49 o 
  -1  10   2      832.79      835.76     47.99 o 
   0  10   2      179.98      145.62     25.78 o 
   1  10   2        5.65        4.66     21.05 o 
   2  10   2        8.59       25.58     23.27 o 
   3  10   2        5.97      -21.15     23.67 o 
   4  10   2        0.21       22.36     24.66 o 
  -5  11   2      131.82      112.86     33.21 o 
  -4  11   2       10.52       -6.85     24.39 o 
  -1  11   2      145.01      114.46     27.89 o 
   0  11   2       84.72       87.71     25.52 o 
   1  11   2       45.09       63.71     25.43 o 
   2  11   2      139.67      122.58     30.83 o 
  -3 -11   3       77.79       89.58     24.45 o 
  -2 -11   3      153.94      170.60     31.35 o 
  -1 -11   3       93.03      118.09     28.40 o 
   1 -11   3       40.51       44.88     25.03 o 
   2 -11   3      158.19      166.25     32.87 o 
   3 -11   3       11.78      -30.24     23.30 o 
  -5 -10   3      101.73       47.68     21.40 o 
  -4 -10   3       73.63      118.19     21.89 o 
  -3 -10   3      165.51      187.22     40.49 o 
  -2 -10   3      214.25      194.32     35.22 o 
  -1 -10   3       28.56       12.72     15.74 o 
   0 -10   3      270.05      293.82     34.45 o 
   1 -10   3      139.08      103.40     18.35 o 
   2 -10   3      521.44      526.44     44.31 o 
   3 -10   3      193.70      228.49     35.76 o 
   4 -10   3      100.18      112.94     32.34 o 
   5 -10   3        5.53      -12.50     29.28 o 
  -7  -9   3      158.77      145.11     33.38 o 
  -6  -9   3       33.17       46.03     19.80 o 
  -5  -9   3       92.48      113.97     20.45 o 
  -4  -9   3       52.52       33.69     25.11 o 
  -3  -9   3      463.64      425.23     26.90 o 
  -2  -9   3      411.62      376.90     24.74 o 
  -1  -9   3       22.70       24.34     11.37 o 
   0  -9   3      122.05      198.76     16.60 o 
   1  -9   3      498.46      529.48     28.81 o 
   2  -9   3       32.68       19.71     22.89 o 
   3  -9   3      335.05      316.04     58.81 o 
   4  -9   3      243.08      233.42     35.20 o 
   5  -9   3      335.61      358.07     39.86 o 
   6  -9   3        4.49       54.18     31.94 o 
  -8  -8   3       59.81       59.36     23.62 o 
  -7  -8   3        7.16      -11.40     17.96 o 
  -6  -8   3        0.36       24.95     17.61 o 
  -5  -8   3      186.01      187.90     21.48 o 
  -4  -8   3      927.03     1028.06    113.69 o 
  -3  -8   3      172.13      185.15     19.25 o 
  -2  -8   3        9.09       20.11      9.89 o 
  -1  -8   3      406.92      360.27     24.25 o 
   0  -8   3     1282.71     1334.30     33.64 o 
   1  -8   3        0.40        7.08     18.97 o 
   2  -8   3      515.23      501.74     27.15 o 
   3  -8   3      621.76      649.99     44.47 o 
   4  -8   3     2974.39     3259.80    116.70 o 
   5  -8   3       10.82       43.55     27.58 o 
   6  -8   3        5.11      -31.53     24.23 o 
   7  -8   3      256.28      269.27     39.68 o 
  -9  -7   3       87.90       75.41     29.17 o 
  -8  -7   3        0.43      -11.84     17.96 o 
  -7  -7   3       28.25       16.07     17.19 o 
  -6  -7   3       59.11       80.97     17.82 o 
  -5  -7   3      254.90      257.44     21.97 o 
  -4  -7   3      105.48      115.51     16.40 o 
  -3  -7   3      147.78      152.76     16.79 o 
  -2  -7   3     2302.21     2427.80    110.22 o 
  -1  -7   3     1796.07     1696.43     46.71 o 
   0  -7   3        2.55       11.73      8.89 o 
   1  -7   3       39.69       50.02      9.79 o 
   2  -7   3      773.24      789.03     31.49 o 
   3  -7   3       41.70       29.97     13.20 o 
   4  -7   3      164.48      190.87     31.94 o 
   5  -7   3        6.90        6.21     13.74 o 
   6  -7   3      695.92      475.53    143.71 o 
   7  -7   3      467.82      555.53     47.50 o 
   8  -7   3       44.41       50.20     32.75 o 
  -9  -6   3       34.42       34.91     18.54 o 
  -8  -6   3      103.66      120.01     18.33 o 
  -7  -6   3      630.06      665.61     42.97 o 
  -6  -6   3      200.42      221.06     21.01 o 
  -5  -6   3        8.92        8.52     12.19 o 
  -4  -6   3      439.10      368.65     21.81 o 
  -3  -6   3      358.89      380.65     15.90 o 
  -2  -6   3      303.95      328.41     15.07 o 
  -1  -6   3      503.57      448.58     21.59 o 
   0  -6   3       22.79       14.23      7.56 o 
   1  -6   3     1028.03     1010.30     25.24 o 
   2  -6   3     1788.33     1809.87     49.10 o 
   3  -6   3      168.90      166.56     17.06 o 
   4  -6   3       58.36       54.80     13.87 o 
   5  -6   3     1731.59     1813.88     52.13 o 
   6  -6   3       34.63       27.94     15.19 o 
   7  -6   3     1111.27     1144.81     43.57 o 
   8  -6   3        6.78        8.36     17.61 o 
 -10  -5   3       53.17       54.09     18.45 o 
  -9  -5   3        0.16       -9.09     15.11 o 
  -8  -5   3       31.77       28.44     14.39 o 
  -7  -5   3      290.59      316.69     20.93 o 
  -6  -5   3     1258.00     1150.14    113.62 o 
  -5  -5   3      235.09      213.68     20.69 o 
  -4  -5   3        8.97       11.62      6.49 o 
  -3  -5   3      927.18      888.19     22.63 o 
  -2  -5   3       45.53       48.00      8.08 o 
  -1  -5   3       31.79       45.41      7.44 o 
   0  -5   3     3901.43     3712.49     63.47 o 
   1  -5   3       77.37      135.80      9.04 o 
   2  -5   3     8592.08     8481.93    209.40 o 
   3  -5   3       79.77      104.32     12.79 o 
   4  -5   3        7.74        0.92     10.04 o 
   5  -5   3     1695.55     1784.13     49.48 o 
   6  -5   3      456.78      538.90     34.32 o 
   7  -5   3       13.50        1.19     14.74 o 
   8  -5   3      745.51      729.65     69.23 o 
   9  -5   3       12.81       31.05     19.06 o 
 -10  -4   3       38.96       30.96     21.60 o 
  -9  -4   3        6.98        3.52     20.99 o 
  -8  -4   3      194.10      187.90     17.70 o 
  -7  -4   3        0.47        4.45     11.14 o 
  -6  -4   3       48.22       34.81     10.30 o 
  -5  -4   3       26.29       21.64      6.39 o 
  -4  -4   3     1013.72      958.17     22.20 o 
  -3  -4   3     4619.28     4404.69     72.88 o 
  -2  -4   3       43.78       39.11      5.88 o 
  -1  -4   3       58.31       48.90      6.13 o 
   0  -4   3     4618.04     4498.52     73.31 o 
   1  -4   3     1356.88     1280.32     25.61 o 
   2  -4   3      241.93      188.23     15.75 o 
   3  -4   3      348.20      337.78     17.96 o 
   4  -4   3      683.97      626.54     24.62 o 
   5  -4   3     2109.33     1982.73    152.21 o 
   6  -4   3        0.26       -1.99     11.19 o 
   7  -4   3        2.99        4.12     13.64 o 
   8  -4   3      942.81      973.12     70.16 o 
   9  -4   3      357.19      405.69     29.08 o 
 -11  -3   3        8.03      -22.67     24.70 o 
 -10  -3   3        5.21        2.56     29.18 o 
  -9  -3   3      494.85      472.12     24.36 o 
  -8  -3   3     1217.38     1230.36     38.20 o 
  -7  -3   3       18.83       26.06     10.38 o 
  -6  -3   3       12.11       17.53      6.68 o 
  -5  -3   3     3834.93     3758.01     62.83 o 
  -4  -3   3     1318.05     1275.95     25.59 o 
  -3  -3   3     4206.68     4444.72     72.11 o 
  -2  -3   3      359.10      369.78     14.92 o 
  -1  -3   3     1122.04      941.90     19.78 o 
   0  -3   3     3842.95     3771.68     61.00 o 
   1  -3   3     2969.13     3156.97    121.42 o 
   2  -3   3      208.59      225.63     13.07 o 
   3  -3   3    13954.01    13099.36    247.70 o 
   4  -3   3     2914.37     2862.25     64.65 o 
   5  -3   3      380.17      377.35     20.07 o 
   6  -3   3       24.43       22.42     12.68 o 
   7  -3   3        6.18       -5.89     12.14 o 
   8  -3   3      179.04      178.61     20.40 o 
   9  -3   3       17.73       47.84     24.52 o 
 -11  -2   3      128.08      104.79     29.60 o 
 -10  -2   3      896.43      847.34     33.11 o 
  -9  -2   3       12.82        6.80     11.77 o 
  -8  -2   3     1458.80     1381.07     39.05 o 
  -7  -2   3      297.62      266.29     12.60 o 
  -6  -2   3     1349.47     1374.47     32.97 o 
  -5  -2   3     1562.18     1521.04     29.36 o 
  -4  -2   3       12.72       19.14      4.34 o 
  -3  -2   3      624.28      587.99     14.40 o 
  -2  -2   3    12433.94    12267.40    184.50 o 
  -1  -2   3     3056.75     3107.94     50.34 o 
   0  -2   3    11977.23    12482.27    186.51 o 
   1  -2   3      124.88      154.41      8.57 o 
   2  -2   3     2776.75     3031.04     89.57 o 
   3  -2   3     1222.77     1297.71     33.66 o 
   4  -2   3     1037.20     1039.87     30.30 o 
   5  -2   3      553.67      634.20     24.88 o 
   6  -2   3     2733.91     2621.35     91.42 o 
   7  -2   3      892.84      874.97     33.28 o 
   8  -2   3      299.18      295.68     30.81 o 
   9  -2   3       18.02       41.09     25.38 o 
  10  -2   3      292.73      288.75     39.28 o 
 -11  -1   3      123.15      128.37     27.39 o 
 -10  -1   3      496.07      542.90     41.82 o 
  -9  -1   3        3.94        0.23      6.60 o 
  -8  -1   3      989.89      994.68     26.82 o 
  -7  -1   3      853.27      860.67     21.57 o 
  -6  -1   3       23.96       12.24      5.50 o 
  -5  -1   3     9582.98     9629.36    168.90 o 
  -4  -1   3        0.19       -0.80      2.09 o 
  -3  -1   3     3126.90     3119.40     50.46 o 
  -2  -1   3      890.58      802.65     18.01 o 
  -1  -1   3     2900.94     3120.65     49.34 o 
   0  -1   3     4567.14     4746.16     73.00 o 
   1  -1   3    12566.88    13136.92    236.39 o 
   2  -1   3       94.18      122.47      5.77 o 
   3  -1   3     4565.82     4871.78     76.50 o 
   4  -1   3        4.06       -1.94      3.80 o 
   5  -1   3     2172.92     2170.72     61.61 o 
   6  -1   3      861.71      863.77     50.57 o 
   7  -1   3     1095.16     1128.47     53.15 o 
   8  -1   3      156.90      167.09     26.00 o 
   9  -1   3      280.98      260.06     32.47 o 
  10  -1   3      308.00      309.93     37.57 o 
 -11   0   3       39.17       60.28     25.48 o 
 -10   0   3      423.76      519.45     39.93 o 
  -9   0   3       78.20       78.20     12.63 o 
  -8   0   3      152.10      174.23     12.47 o 
  -7   0   3     3074.20     3178.34     68.99 o 
  -5   0   3      431.97      460.93     29.43 o 
  -4   0   3     4134.09     4129.56     65.48 o 
  -3   0   3       65.88       60.81      4.37 o 
  -2   0   3     8655.46     8824.08    132.41 o 
  -1   0   3     3126.06     3342.92     51.95 o 
   0   0   3    30360.67    31879.05    580.73 o 
   1   0   3    44613.44    47564.84    862.98 o 
   2   0   3    10798.05    10701.81    160.92 o 
   3   0   3        2.98        3.44      4.33 o 
   4   0   3      651.58      623.22     15.35 o 
   5   0   3      592.51      602.63     25.23 o 
   6   0   3      160.92      138.30     19.58 o 
   7   0   3      255.79      308.01     28.16 o 
   8   0   3      204.21      214.56     28.96 o 
   9   0   3      165.17      193.03     32.01 o 
  10   0   3      296.67      271.04     37.92 o 
 -10   1   3       57.80       -7.09      6.53 o 
  -9   1   3      191.45       88.59     36.84 o 
  -8   1   3      195.02      204.34     11.56 o 
  -7   1   3      921.74      894.62     21.64 o 
  -6   1   3      203.26      205.24     11.40 o 
  -5   1   3       37.26       28.89      8.64 o 
  -4   1   3    16666.57    16871.17    251.13 o 
  -3   1   3    10967.21    11201.86    213.96 o 
  -2   1   3      288.27      318.71      7.95 o 
  -1   1   3      263.35      307.34      7.43 o 
   0   1   3      350.43      346.87      8.33 o 
   1   1   3        2.01        1.34      1.48 o 
   2   1   3      235.63      227.39      7.95 o 
   3   1   3        9.01        5.97      4.17 o 
   4   1   3     4822.70     4784.94     76.51 o 
   5   1   3     2772.86     2813.24     61.26 o 
   6   1   3      217.08      223.02     22.47 o 
   7   1   3      170.15      206.53     24.49 o 
   8   1   3      528.52      524.23     38.17 o 
   9   1   3      262.86      267.65     33.48 o 
  10   1   3        0.07       -0.47     26.16 o 
 -10   2   3      190.38      203.86     31.16 o 
  -9   2   3     2492.65     2667.62     94.24 o 
  -8   2   3      673.70      783.01     28.13 o 
  -7   2   3     1867.39     1769.71     34.54 o 
  -6   2   3        0.65        5.36      5.23 o 
  -5   2   3     1344.18     1231.24     24.12 o 
  -4   2   3     1033.78     1172.41     21.96 o 
  -3   2   3     1058.19     1207.79     28.89 o 
  -2   2   3      209.15      180.55     12.17 o 
  -1   2   3    22210.04    23431.67    345.79 o 
   0   2   3     3837.26     4033.52     62.44 o 
   1   2   3     2467.47     2622.14     42.47 o 
   2   2   3     1226.01     1206.11     22.45 o 
   3   2   3     5031.14     5095.09     97.11 o 
   4   2   3       41.94       48.77      9.70 o 
   5   2   3      357.77      342.17     17.91 o 
   6   2   3      104.08      105.82     12.83 o 
   7   2   3       39.94       52.19     17.53 o 
   8   2   3      392.55      425.50     34.45 o 
   9   2   3        5.83       32.29     24.72 o 
 -11   3   3       40.16       59.40     32.26 o 
  -9   3   3      136.26      164.63     26.18 o 
  -8   3   3      386.72      368.87     31.74 o 
  -7   3   3      369.21      344.75     26.62 o 
  -6   3   3     1949.99     1868.80     34.76 o 
  -5   3   3     1313.50     1330.64     35.12 o 
  -4   3   3      431.85      379.22     10.40 o 
  -3   3   3     2415.01     2603.15     53.31 o 
  -2   3   3    20742.04    21894.06    392.94 o 
  -1   3   3      632.11      632.45     13.19 o 
   0   3   3     7805.87     8121.02    123.00 o 
   1   3   3      104.70       99.53      6.10 o 
   2   3   3     1147.87     1253.07     23.35 o 
   3   3   3     2597.52     2582.54     57.82 o 
   4   3   3      110.61      119.32     15.34 o 
   6   3   3     1315.57     1272.60     37.66 o 
   7   3   3       16.94       14.96     17.91 o 
   8   3   3      117.62      135.99     25.99 o 
   9   3   3       44.25       25.54     22.85 o 
 -11   4   3      255.02      252.84     42.74 o 
 -10   4   3        3.39       -3.41     25.29 o 
  -9   4   3       13.65       12.25     21.06 o 
  -8   4   3      132.97      126.83     23.24 o 
  -7   4   3     1267.42     1166.22     51.81 o 
  -6   4   3     1110.62      990.16     30.67 o 
  -5   4   3     4185.78     4046.01    120.93 o 
  -4   4   3      133.85      148.91      7.01 o 
  -3   4   3       59.37       51.26      7.33 o 
  -2   4   3     1299.92     1309.38     23.96 o 
  -1   4   3      756.94      815.42     17.59 o 
   0   4   3     2313.02     2494.80     42.19 o 
   1   4   3     1626.86     1660.64     30.34 o 
   2   4   3     1217.01     1214.11     33.01 o 
   3   4   3     1957.37     1988.70     48.46 o 
   4   4   3       57.64       37.34     16.28 o 
   5   4   3        0.45        8.70     10.25 o 
   6   4   3      439.82      408.68     35.86 o 
   7   4   3      316.45      316.48     29.71 o 
   8   4   3      145.77      205.37     28.33 o 
   9   4   3      114.11      112.90     27.79 o 
 -10   5   3      894.18     1121.73     68.38 o 
  -9   5   3      137.26      204.63     32.36 o 
  -8   5   3        0.49        3.98     21.21 o 
  -7   5   3     1785.39     1848.45     73.11 o 
  -6   5   3       26.12       54.26     10.26 o 
  -5   5   3      542.16      555.64     20.99 o 
  -4   5   3      520.45      553.30     19.73 o 
  -3   5   3     1501.93     1539.84     37.61 o 
  -2   5   3     2544.93     2646.43     97.14 o 
  -1   5   3     4190.27     4742.33     76.79 o 
   0   5   3      925.86      964.18     21.21 o 
   1   5   3     5486.39     5459.67    110.22 o 
   2   5   3     1067.15     1053.85     42.13 o 
   3   5   3       64.45       94.92     12.71 o 
   4   5   3        2.47       -9.47     10.33 o 
   5   5   3       39.56       45.66     18.99 o 
   6   5   3        2.54       -4.96     12.27 o 
   7   5   3       36.61       40.62     15.92 o 
   8   5   3        0.13       -4.02     22.40 o 
 -10   6   3       27.31        8.85     30.73 o 
  -9   6   3      131.18      195.91     35.84 o 
  -8   6   3      576.96      648.09     46.34 o 
  -6   6   3      448.99      406.18     33.07 o 
  -5   6   3      561.24      633.68     23.90 o 
  -4   6   3     7245.45     7131.37    139.21 o 
  -3   6   3      796.30      793.66     26.04 o 
  -2   6   3      548.86      485.23     20.67 o 
  -1   6   3        0.41       -2.64      5.74 o 
   0   6   3        0.22       -3.43      6.25 o 
   1   6   3      170.54      189.16     13.94 o 
   2   6   3       19.34       19.08     15.83 o 
   3   6   3      171.63      147.68     21.77 o 
   4   6   3     1971.67     2006.38     87.16 o 
   5   6   3      157.31      142.25     17.18 o 
   6   6   3       42.14       21.69     15.81 o 
   7   6   3       15.39        0.36     15.25 o 
   8   6   3       95.09       85.68     21.06 o 
  -9   7   3     1246.82     1275.54     73.81 o 
  -8   7   3      137.96      205.13     34.88 o 
  -7   7   3      273.19      304.18     34.37 o 
  -6   7   3       93.14       71.27     22.09 o 
  -5   7   3      253.63      291.11     18.34 o 
  -4   7   3      138.95      120.40     18.44 o 
  -3   7   3      535.34      511.11     27.01 o 
  -2   7   3     2101.93     2077.07     74.24 o 
  -1   7   3     3084.69     3019.52     68.25 o 
   0   7   3       38.79       53.79     19.56 o 
   1   7   3      867.59      807.22     44.66 o 
   2   7   3       91.11       86.90     14.31 o 
   3   7   3      357.32      394.32     29.33 o 
   4   7   3        1.08       -3.59     13.31 o 
   5   7   3      329.42      334.31     23.81 o 
   6   7   3       72.64       67.36     22.53 o 
   7   7   3      256.29      208.35     39.78 o 
  -9   8   3      541.91      575.01     55.29 o 
  -8   8   3      590.76      626.75     50.74 o 
  -7   8   3      718.67      661.80     50.94 o 
  -6   8   3     1056.39     1093.47     58.82 o 
  -5   8   3      164.99      216.39     28.87 o 
  -4   8   3      889.45      825.26     31.83 o 
  -3   8   3     2211.88     2088.74     54.68 o 
  -2   8   3       89.64       75.34     14.23 o 
  -1   8   3     1697.31     1687.77     46.18 o 
   0   8   3     1271.64     1153.32     54.79 o 
   1   8   3       16.81        9.49     18.11 o 
   2   8   3      565.43      549.37     42.49 o 
   3   8   3       38.87       30.76     15.59 o 
   4   8   3       23.34       24.57     14.39 o 
   5   8   3      200.41      241.88     23.18 o 
   6   8   3       59.51       79.52     20.15 o 
  -8   9   3      223.14      222.45     38.88 o 
  -7   9   3        2.58        3.24     25.93 o 
  -6   9   3     1403.65     1361.18     69.35 o 
  -5   9   3     1678.25     1640.10     73.51 o 
  -4   9   3       70.46       70.71     23.01 o 
  -3   9   3       27.86       23.69     14.35 o 
  -2   9   3        3.82       10.23     12.50 o 
  -1   9   3        5.51       -9.70     17.22 o 
   0   9   3      431.35      386.20     36.09 o 
   1   9   3       13.61       -3.24     21.21 o 
   2   9   3      463.63      447.10     39.00 o 
   3   9   3      149.59      232.97     32.34 o 
   4   9   3       34.88       46.27     28.01 o 
   5   9   3       15.34       26.55     18.10 o 
  -6  10   3      447.46      452.90     42.97 o 
  -5  10   3      198.26      199.09     32.87 o 
  -4  10   3      479.98      463.42     39.88 o 
  -3  10   3     1602.49     1548.49     48.15 o 
  -2  10   3      119.59      123.58     24.98 o 
  -1  10   3       66.06       72.16     23.06 o 
   0  10   3       83.13       51.52     23.90 o 
   1  10   3      216.62      266.61     33.49 o 
   2  10   3       80.75       99.31     29.13 o 
   3  10   3        4.10       -3.29     25.37 o 
   4  10   3        7.72       21.16     29.53 o 
  -5  11   3      274.14      368.79     39.82 o 
  -4  11   3      585.36      619.13     48.56 o 
  -2  11   3       48.36       89.68     27.34 o 
  -1  11   3      138.04       75.41     27.42 o 
   0  11   3      147.09      119.71     30.09 o 
   1  11   3        5.73        4.96     23.29 o 
   2  11   3        4.72        4.50     25.05 o 
  -3 -11   4        0.08        2.32     36.26 o 
  -2 -11   4        5.96       -6.69     27.19 o 
  -1 -11   4        9.64       17.58     27.13 o 
   0 -11   4       24.96       46.94     28.02 o 
   1 -11   4       37.91       46.52     28.86 o 
   2 -11   4       16.71       14.04     27.77 o 
  -5 -10   4       24.14       -0.62     18.04 o 
  -4 -10   4       62.45       60.71     20.20 o 
  -3 -10   4      127.64      139.10     20.19 o 
  -2 -10   4       47.45       94.31     21.48 o 
  -1 -10   4       35.15       38.79     26.65 o 
   0 -10   4       20.58       21.52     29.28 o 
   1 -10   4       54.83       33.19     18.26 o 
   2 -10   4      419.46      535.41     31.80 o 
   3 -10   4        1.58       30.05     25.73 o 
   4 -10   4      400.96      434.80     46.31 o 
  -7  -9   4       23.10       20.67     20.86 o 
  -6  -9   4       17.74       41.65     19.70 o 
  -5  -9   4       28.10       39.73     23.90 o 
  -4  -9   4       55.96       81.09     18.64 o 
  -3  -9   4      273.20      354.89     25.42 o 
  -2  -9   4      391.11      422.42     36.06 o 
  -1  -9   4      546.25      506.57     27.68 o 
   0  -9   4       20.65       29.20     19.72 o 
   1  -9   4      106.66      129.68     19.96 o 
   2  -9   4      203.30      236.29     22.71 o 
   3  -9   4      207.34      233.47     35.01 o 
   4  -9   4      167.73      151.25     22.14 o 
   5  -9   4      215.91      162.59     36.41 o 
   6  -9   4       38.46       34.53     31.78 o 
  -8  -8   4        1.85       -2.00     35.85 o 
  -7  -8   4       92.31       84.86     22.21 o 
  -6  -8   4      258.77      270.86     25.86 o 
  -5  -8   4       36.30       50.20     17.29 o 
  -4  -8   4        0.37       -4.98     13.71 o 
  -3  -8   4      368.05      371.52     24.64 o 
  -2  -8   4      208.22      161.08     18.48 o 
  -1  -8   4      185.60      197.89     15.35 o 
   0  -8   4        9.38       14.88     10.34 o 
   1  -8   4      259.55      293.81     22.02 o 
   2  -8   4      880.05      890.10     36.37 o 
   3  -8   4        6.05       14.48     15.53 o 
   4  -8   4      124.00      118.37     20.06 o 
   5  -8   4      427.16      446.06     29.40 o 
   6  -8   4      631.12      574.06     49.84 o 
   7  -8   4       16.43       29.55     32.24 o 
  -9  -7   4       31.59       34.52     20.76 o 
  -8  -7   4      118.61      134.55     21.72 o 
  -7  -7   4       87.98      100.95     19.99 o 
  -6  -7   4       30.87        9.94     15.67 o 
  -5  -7   4      640.76      581.67     30.35 o 
  -4  -7   4      102.31      142.68     18.02 o 
  -3  -7   4      258.43      287.88     17.90 o 
  -2  -7   4      493.56      490.23     19.94 o 
  -1  -7   4      127.33      140.01     27.98 o 
   0  -7   4     2127.83     2029.11     42.79 o 
   1  -7   4     1702.71     1646.45     47.96 o 
   2  -7   4      177.92      170.30     26.81 o 
   3  -7   4       67.31       49.13     15.53 o 
   4  -7   4        0.90        0.60     13.10 o 
   5  -7   4      348.27      338.88     65.42 o 
   6  -7   4       79.94       97.58     19.64 o 
   7  -7   4        8.68        4.86     18.11 o 
  -9  -6   4      117.87      134.74     22.35 o 
  -8  -6   4      110.15      113.87     19.69 o 
  -7  -6   4        0.93       30.52     14.68 o 
  -6  -6   4       68.22      108.34     16.35 o 
  -5  -6   4     1542.88     1606.47     48.11 o 
  -4  -6   4        4.24        7.98      8.44 o 
  -3  -6   4      798.87      772.23     22.91 o 
  -2  -6   4       56.29       64.76     11.57 o 
  -1  -6   4      427.95      470.33     23.02 o 
   0  -6   4      530.99      535.23     18.44 o 
   1  -6   4      560.64      562.43     31.35 o 
   2  -6   4      674.90      660.20     29.02 o 
   3  -6   4     2805.80     2801.56     95.48 o 
   4  -6   4      436.87      474.59     27.34 o 
   5  -6   4      123.60       96.04     16.37 o 
   6  -6   4        1.84       11.47     16.85 o 
   7  -6   4      532.57      507.00     30.18 o 
   8  -6   4      136.14      143.22     24.68 o 
 -10  -5   4       38.93       57.82     26.74 o 
  -9  -5   4        0.87       -2.44     14.54 o 
  -8  -5   4      631.21      673.57     30.86 o 
  -7  -5   4      310.28      232.43     25.78 o 
  -6  -5   4      428.93      414.84     23.57 o 
  -5  -5   4      225.46      229.34     12.42 o 
  -4  -5   4     1217.38     1157.46     27.30 o 
  -3  -5   4      542.88      544.26     17.70 o 
  -2  -5   4     2317.37     2307.58     43.80 o 
  -1  -5   4       62.05       88.80     15.11 o 
   0  -5   4     2127.84     2176.15     56.48 o 
   1  -5   4      375.59      348.54     13.73 o 
   2  -5   4      621.51      544.84     23.96 o 
   3  -5   4      990.96      901.84     31.58 o 
   4  -5   4     3274.65     3205.20     85.44 o 
   5  -5   4      190.55      153.59     17.73 o 
   6  -5   4      778.41      783.97     53.64 o 
   7  -5   4      247.77      235.81     33.00 o 
   8  -5   4       45.55       53.86     19.96 o 
 -10  -4   4      297.45      318.23     55.70 o 
  -9  -4   4      342.42      348.51     23.48 o 
  -8  -4   4      382.50      370.93     22.53 o 
  -7  -4   4      192.17      246.01     19.11 o 
  -6  -4   4      264.83      274.21     24.03 o 
  -5  -4   4      953.09      959.24     23.72 o 
  -4  -4   4     1060.39     1139.63     34.54 o 
  -3  -4   4      308.58      333.52     12.83 o 
  -2  -4   4     5816.61     5638.83     90.82 o 
  -1  -4   4     5237.72     5091.19    124.18 o 
   0  -4   4        5.06        6.21      5.03 o 
   1  -4   4      582.45      535.62     14.48 o 
   2  -4   4     1302.27     1212.22     34.60 o 
   3  -4   4        8.05       15.46      9.73 o 
   4  -4   4       26.82       22.57     11.17 o 
   5  -4   4      231.35      238.97     19.04 o 
   6  -4   4     1366.84     1315.15     65.16 o 
   7  -4   4     1112.99     1121.35     75.24 o 
   8  -4   4      119.72      142.74     21.18 o 
   9  -4   4        6.72        6.84     27.75 o 
 -11  -3   4        5.17       -8.97     15.16 o 
 -10  -3   4      247.59      226.48     21.09 o 
  -9  -3   4        0.08      -15.40     12.24 o 
  -8  -3   4       88.21       79.56     24.80 o 
  -7  -3   4     2689.66     2644.62     83.31 o 
  -6  -3   4     1546.47     1503.06     31.38 o 
  -5  -3   4      224.56      228.54     12.40 o 
  -4  -3   4       25.71       29.61      5.74 o 
  -3  -3   4      382.97      334.55     18.09 o 
  -2  -3   4      204.87      220.06      9.42 o 
  -1  -3   4       14.44       14.73      4.67 o 
   0  -3   4      148.84      148.17      8.66 o 
   1  -3   4     6932.71     6804.12    105.67 o 
   2  -3   4     3976.37     4050.65     65.43 o 
   3  -3   4       93.72       95.37     19.63 o 
   4  -3   4        4.18        7.40      9.47 o 
   5  -3   4     3948.34     3953.95    129.14 o 
   6  -3   4      485.04      444.71     23.77 o 
   7  -3   4       91.07      118.80     17.83 o 
   8  -3   4      176.11      183.90     30.95 o 
   9  -3   4        4.50       -2.78     24.10 o 
 -11  -2   4       93.82      125.32     29.52 o 
 -10  -2   4       10.19       25.44     13.96 o 
  -9  -2   4       58.25       68.43     16.41 o 
  -8  -2   4      105.82      131.86     14.44 o 
  -7  -2   4      417.60      359.80     14.40 o 
  -6  -2   4      979.50      971.04     22.85 o 
  -5  -2   4       38.00       23.58      6.76 o 
  -4  -2   4     4481.09     4290.82     87.98 o 
  -3  -2   4     1148.47     1028.51     21.54 o 
  -2  -2   4      876.77      863.17     18.47 o 
  -1  -2   4     1960.54     1866.10     32.78 o 
   0  -2   4    16270.26    16292.83    242.87 o 
   1  -2   4      101.29      133.40     16.25 o 
   2  -2   4     4311.40     4517.35     71.69 o 
   3  -2   4      145.91      150.21     14.70 o 
   4  -2   4      639.21      561.63     22.51 o 
   5  -2   4      890.39      942.93     31.14 o 
   6  -2   4       79.88       69.17     17.29 o 
   7  -2   4      868.89      844.92     33.49 o 
   8  -2   4     1843.76     1969.51     80.87 o 
   9  -2   4       42.51       17.71     27.57 o 
 -11  -1   4       76.98      103.81     29.24 o 
 -10  -1   4      108.99       89.63     27.69 o 
  -9  -1   4      456.59      440.85     22.44 o 
  -8  -1   4      285.24      322.01     14.50 o 
  -7  -1   4       92.52       86.25      8.84 o 
  -6  -1   4     2624.69     2562.12     65.25 o 
  -5  -1   4     3200.21     3134.81     53.03 o 
  -4  -1   4     1003.62      957.05     34.22 o 
  -3  -1   4     5865.23     5643.43     88.44 o 
  -2  -1   4      113.34      108.06      6.87 o 
  -1  -1   4     1203.72     1251.83     22.77 o 
   0  -1   4     4492.86     4883.61     76.99 o 
   1  -1   4        1.81       21.79      8.02 o 
   2  -1   4     4797.49     4922.10     77.40 o 
   3  -1   4     4029.16     3927.04     63.78 o 
   4  -1   4      360.67      358.05     17.34 o 
   5  -1   4     2371.65     2498.11     58.13 o 
   6  -1   4      514.45      497.26     24.23 o 
   7  -1   4      145.09      151.29     24.43 o 
   8  -1   4      519.74      493.34     40.08 o 
   9  -1   4       41.92       50.65     26.14 o 
 -10   0   4       64.13       69.96     22.92 o 
  -9   0   4      418.74      307.62     88.34 o 
  -7   0   4      227.53      238.61     11.48 o 
  -6   0   4       29.41       44.10      6.56 o 
  -5   0   4     2220.55     2214.30     39.15 o 
  -4   0   4     1059.69     1101.09     26.51 o 
  -3   0   4     4106.22     3975.92     63.45 o 
  -2   0   4     2683.90     2615.01     42.57 o 
  -1   0   4     8451.26     8709.47    131.03 o 
   0   0   4     3295.92     3114.59    206.96 o 
   1   0   4      267.54      300.37      8.82 o 
   2   0   4     1316.32     1313.32     24.89 o 
   3   0   4     4476.95     4417.44     73.44 o 
   4   0   4     2434.88     2492.68     43.85 o 
   5   0   4      537.33      572.58     21.88 o 
   6   0   4      317.98      350.42     28.28 o 
   7   0   4      123.39       45.56     19.84 o 
   8   0   4       27.51       60.13     22.49 o 
   9   0   4       98.48      129.72     30.90 o 
 -10   1   4      371.17       -1.19      7.16 o 
  -9   1   4      211.37      223.79     13.76 o 
  -8   1   4       25.84       37.50      8.23 o 
  -7   1   4        0.19        0.63      5.55 o 
  -6   1   4     1093.54      990.38     22.16 o 
  -5   1   4       64.62       43.79      5.61 o 
  -4   1   4     1562.69     1535.89     43.67 o 
  -3   1   4        9.58       20.67      3.80 o 
  -2   1   4    31236.60    34045.91   1189.82 o 
  -1   1   4     4794.84     5073.75     77.89 o 
   0   1   4       81.50      107.53      5.18 o 
   1   1   4      158.45      187.56      8.62 o 
   2   1   4      431.45      394.60     14.43 o 
   3   1   4      550.64      511.58     14.22 o 
   4   1   4      888.27      931.85     21.39 o 
   5   1   4       21.65       23.30      8.96 o 
   6   1   4     2674.17     2754.80     94.00 o 
   7   1   4      649.26      639.84     41.72 o 
   8   1   4       49.24       84.90     25.87 o 
 -10   2   4       33.63       44.03     23.92 o 
  -9   2   4      200.04      168.18     25.39 o 
  -8   2   4      523.51      512.45     21.20 o 
  -7   2   4     6035.40     5948.29     95.85 o 
  -6   2   4      622.90      619.90     20.73 o 
  -5   2   4     1875.34     1918.60     42.43 o 
  -4   2   4        7.14       16.37      4.02 o 
  -3   2   4        2.11       10.65      3.06 o 
  -2   2   4      809.79      787.95     15.03 o 
  -1   2   4      147.77      193.32      9.40 o 
   0   2   4     1329.94     1359.98     24.14 o 
   1   2   4    11700.33    11958.05    179.55 o 
   2   2   4     2884.93     3070.59     50.83 o 
   3   2   4     2006.49     1952.63     43.04 o 
   4   2   4      657.28      644.87     24.17 o 
   5   2   4      929.88      898.53     29.36 o 
   6   2   4       43.82       37.56     16.64 o 
   7   2   4       23.22        8.55     16.59 o 
   8   2   4        3.00       -0.22     20.24 o 
   9   2   4      274.31      284.39     34.70 o 
 -11   3   4       17.94      -15.83     26.95 o 
 -10   3   4     1350.31     1204.26     62.19 o 
  -9   3   4        0.47       -9.03     18.97 o 
  -8   3   4     1059.11     1127.41     33.32 o 
  -7   3   4      836.38      805.47     35.75 o 
  -6   3   4      651.86      699.41     22.43 o 
  -5   3   4     2368.61     2331.05     84.02 o 
  -4   3   4    10334.83    10237.74    506.90 o 
  -3   3   4      270.06      259.22     12.95 o 
  -2   3   4     6742.20     6907.69    134.00 o 
  -1   3   4     1844.62     1993.92     33.73 o 
   0   3   4     2779.07     2937.81     47.96 o 
   1   3   4     1563.12     1683.52     30.18 o 
   2   3   4     2200.95     2306.75     40.05 o 
   3   3   4     1476.27     1446.16     38.59 o 
   4   3   4      998.61      833.47    172.00 o 
   5   3   4      568.45      576.05     35.19 o 
   6   3   4        2.97        8.36     12.06 o 
   7   3   4      275.47      284.35     28.58 o 
   8   3   4      232.57      186.56     27.47 o 
   9   3   4        1.22      -20.55     23.62 o 
 -10   4   4      413.21      448.43     42.18 o 
  -9   4   4      496.32      531.11     40.98 o 
  -8   4   4      695.97      594.44     38.26 o 
  -7   4   4      526.96      603.03     29.72 o 
  -6   4   4     2761.27     2778.44     60.82 o 
  -5   4   4      927.09      896.25     27.22 o 
  -4   4   4     7509.35     7594.04    144.19 o 
  -3   4   4     4855.65     4675.19     91.85 o 
  -2   4   4      225.08      205.66     11.33 o 
  -1   4   4     2761.35     2844.33     68.63 o 
   0   4   4       10.36        3.82      3.96 o 
   1   4   4      132.74      127.53      6.90 o 
   2   4   4     1557.18     1611.82     41.15 o 
   3   4   4      699.61      680.64     36.54 o 
   4   4   4      932.71      964.52     47.87 o 
   5   4   4      296.99      290.93     19.75 o 
   6   4   4       28.56       19.72     22.36 o 
   7   4   4      243.19      276.05     30.62 o 
   8   4   4      336.48      312.67     33.98 o 
  -9   5   4     2948.09     2905.49    105.75 o 
  -8   5   4     1219.54     1213.35     57.91 o 
  -7   5   4        2.98       14.91     17.66 o 
  -6   5   4      143.00      146.71     12.82 o 
  -5   5   4       86.40       88.09     10.72 o 
  -4   5   4       48.60       61.94      9.92 o 
  -3   5   4     1559.81     1623.00     39.49 o 
  -2   5   4      232.56      273.51     22.78 o 
  -1   5   4     5090.03     4947.19     97.75 o 
   0   5   4     3745.83     3869.15     64.88 o 
   1   5   4      700.36      775.62     25.45 o 
   2   5   4      171.03      174.37     13.44 o 
   3   5   4     3318.90     3226.30     75.71 o 
   4   5   4      484.27      428.99     23.06 o 
   5   5   4       91.29       93.95     19.59 o 
   6   5   4      318.72      252.09     20.83 o 
   7   5   4       45.37       31.73     15.92 o 
   8   5   4      165.46      208.19     30.52 o 
 -10   6   4      594.66      719.74     57.00 o 
  -8   6   4      149.79      130.92     26.64 o 
  -7   6   4      875.78      836.07     46.82 o 
  -6   6   4     3236.05     3149.40     78.62 o 
  -5   6   4     1170.33     1132.23     33.60 o 
  -4   6   4     1638.21     1715.76     59.27 o 
  -3   6   4     2272.90     2314.52     53.96 o 
  -2   6   4     3262.03     3296.07     70.87 o 
  -1   6   4        4.14        0.30     19.02 o 
   0   6   4       88.93       84.54      8.05 o 
   1   6   4       38.13       50.05     24.25 o 
   2   6   4      661.79      729.14     27.74 o 
   3   6   4       48.97       56.85     14.01 o 
   4   6   4       10.04       -7.18     18.17 o 
   5   6   4      506.35      516.51     27.83 o 
   6   6   4      962.16      999.93     38.86 o 
   7   6   4        4.29       25.10     16.73 o 
  -9   7   4       25.26      -16.23     26.90 o 
  -7   7   4     2152.18     2128.27     84.31 o 
  -6   7   4      233.60      197.72     26.75 o 
  -5   7   4      531.32      581.73     25.16 o 
  -4   7   4      460.92      468.71     26.96 o 
  -3   7   4     1102.97     1077.86     34.04 o 
  -2   7   4       69.75       69.99     12.18 o 
  -1   7   4        2.14        0.33     14.80 o 
   0   7   4     1500.48     1447.42     62.64 o 
   1   7   4     2608.18     2575.10     92.76 o 
   2   7   4      310.03      307.70     38.39 o 
   3   7   4        2.31       10.33     13.15 o 
   4   7   4      194.05      186.20     20.76 o 
   5   7   4       10.91        7.52     15.49 o 
   6   7   4       36.12       36.77     24.10 o 
   7   7   4        2.50       20.51     18.32 o 
  -9   8   4        6.77      -18.41     29.80 o 
  -8   8   4       13.97       27.41     27.58 o 
  -7   8   4      186.33      164.52     31.33 o 
  -6   8   4      162.31      114.66     25.57 o 
  -5   8   4     1943.16     1894.61     77.30 o 
  -4   8   4      515.87      488.92     46.33 o 
  -3   8   4     1148.33     1155.85     37.71 o 
  -2   8   4      741.45      763.11     74.79 o 
  -1   8   4      239.09      204.59     27.33 o 
   0   8   4       18.98       15.02     18.58 o 
   1   8   4      205.68      202.93     29.56 o 
   2   8   4     1141.15     1041.73     57.71 o 
   3   8   4      181.03      217.79     33.79 o 
   4   8   4      416.12      438.17     27.49 o 
   5   8   4       19.94       11.92     23.40 o 
   6   8   4        1.79      -17.48     16.41 o 
  -8   9   4      236.09      281.62     41.36 o 
  -7   9   4       49.54       66.78     29.63 o 
  -6   9   4      353.98      405.14     41.67 o 
  -5   9   4      305.68      300.76     35.70 o 
  -4   9   4     1046.46     1057.76     38.53 o 
  -3   9   4      632.69      440.39    121.98 o 
  -2   9   4      134.10      127.87     27.15 o 
  -1   9   4       23.41       22.09     21.06 o 
   0   9   4       81.15      124.46     26.27 o 
   1   9   4      106.49       32.22     23.82 o 
   2   9   4      160.64      109.97     27.72 o 
   3   9   4       58.96       66.30     26.93 o 
   4   9   4      349.07      345.47     41.58 o 
   5   9   4       51.24       57.92     30.40 o 
  -6  10   4        6.75        2.27     27.70 o 
  -5  10   4       35.95       16.48     26.95 o 
  -4  10   4        0.29       -1.89     21.65 o 
  -3  10   4       77.93       53.16     24.17 o 
  -2  10   4      257.90      172.31     30.61 o 
  -1  10   4     1252.39     1272.07     65.10 o 
   0  10   4      278.65      339.14     37.79 o 
   1  10   4        7.51      -22.48     22.04 o 
   2  10   4       59.99       46.29     26.03 o 
   3  10   4       95.57       93.13     29.92 o 
  -3  11   4      118.88       93.36     28.87 o 
  -2  11   4      113.80      130.90     31.39 o 
  -1  11   4        0.01       -7.66     24.58 o 
   0  11   4       61.79       47.68     29.44 o 
   1  11   4      121.15      153.82     34.59 o 
  -2 -11   5        7.94       19.94     26.01 o 
  -1 -11   5        4.21       26.08     28.84 o 
   0 -11   5        0.08      -16.10     18.01 o 
   1 -11   5        3.44       10.86     21.21 o 
  -5 -10   5        2.81        1.30     18.13 o 
  -4 -10   5        1.09       27.87     18.67 o 
  -3 -10   5      152.24      214.41     22.54 o 
  -2 -10   5        6.50        7.82     24.46 o 
  -1 -10   5      180.56      227.12     24.32 o 
   0 -10   5      365.19      530.35     32.32 o 
   1 -10   5       29.53       26.26     22.05 o 
   2 -10   5        1.56       16.63     18.51 o 
   3 -10   5       85.23       98.03     21.93 o 
   4 -10   5       16.96       -1.50     27.69 o 
  -7  -9   5       13.72        4.71     19.11 o 
  -6  -9   5       41.47       75.83     21.09 o 
  -5  -9   5       61.75      105.83     19.96 o 
  -4  -9   5        4.60        8.43     16.99 o 
  -3  -9   5       43.22       35.40     17.35 o 
  -2  -9   5       31.57       36.93     13.19 o 
  -1  -9   5       29.68       42.10     34.90 o 
   0  -9   5      447.68      490.43     30.04 o 
   1  -9   5     1344.03     1394.33     84.97 o 
   2  -9   5       43.90       85.19     35.82 o 
   3  -9   5      253.32      209.06     22.93 o 
   4  -9   5      244.81      234.29     25.34 o 
   5  -9   5       10.93      -19.32     19.49 o 
  -8  -8   5       16.48       17.51     20.67 o 
  -7  -8   5        5.45       -2.38     18.35 o 
  -6  -8   5        6.34       11.35     21.45 o 
  -5  -8   5      601.80      667.12     34.34 o 
  -4  -8   5       53.11       68.15     16.86 o 
  -3  -8   5        6.14        8.92     14.37 o 
  -2  -8   5      262.76      291.49     21.51 o 
  -1  -8   5      137.53      116.10     15.76 o 
   0  -8   5      105.41       70.67     17.16 o 
   1  -8   5       11.31       39.74     15.72 o 
   2  -8   5       38.92       28.03     16.81 o 
   3  -8   5     1039.24      963.43     55.57 o 
   4  -8   5      653.83      627.24     33.16 o 
   5  -8   5      117.65      120.65     27.43 o 
   6  -8   5      123.94      137.24     23.10 o 
  -9  -7   5       30.61       19.18     19.93 o 
  -8  -7   5       12.19        9.43     26.02 o 
  -7  -7   5        6.82       16.84     16.72 o 
  -6  -7   5       48.06       21.59     23.21 o 
  -5  -7   5       45.29       45.48     14.84 o 
  -4  -7   5       76.10      125.97     17.05 o 
  -3  -7   5      194.44      198.63     14.08 o 
  -2  -7   5     1223.12     1307.73     42.88 o 
  -1  -7   5     1368.59     1452.85     34.79 o 
   0  -7   5      632.74      605.76     28.91 o 
   1  -7   5      927.11      914.85     36.02 o 
   2  -7   5     1965.23     1850.94     53.55 o 
   3  -7   5       72.34       64.92     16.13 o 
   4  -7   5       17.34       23.59     16.72 o 
   5  -7   5      120.41      111.69     19.82 o 
   6  -7   5      184.12      211.59     24.87 o 
   7  -7   5      259.58      260.29     29.40 o 
  -9  -6   5       25.78       18.55     18.41 o 
  -8  -6   5       68.77       63.95     17.85 o 
  -7  -6   5      264.59      343.00     24.67 o 
  -6  -6   5       32.29       28.39     17.25 o 
  -5  -6   5      233.49      240.83     21.87 o 
  -4  -6   5     1071.85     1054.56     27.72 o 
  -3  -6   5     1663.24     1645.97     51.98 o 
  -2  -6   5       95.02       95.94     10.48 o 
  -1  -6   5     1079.69     1102.02     40.88 o 
   0  -6   5      261.21      275.27     14.15 o 
   1  -6   5      609.66      626.64     28.04 o 
   2  -6   5      614.60      649.87     29.77 o 
   3  -6   5       13.64       10.70     12.80 o 
   4  -6   5      706.62      629.13     30.32 o 
   5  -6   5     3274.33     3185.07     80.11 o 
   6  -6   5       26.98       42.31     18.70 o 
   7  -6   5       23.93        9.34     29.74 o 
 -10  -5   5        3.24       15.95     27.67 o 
  -9  -5   5      262.64      263.82     24.45 o 
  -8  -5   5       67.84       79.74     17.96 o 
  -7  -5   5      622.23      605.59     29.76 o 
  -6  -5   5       72.98       59.63     13.40 o 
  -5  -5   5       65.36       63.24      9.39 o 
  -4  -5   5      907.18      931.09     24.31 o 
  -3  -5   5       55.61       36.21      7.43 o 
  -2  -5   5      149.85      134.54      9.97 o 
  -1  -5   5     3738.25     3803.31     66.16 o 
   0  -5   5     1698.69     1762.34     35.91 o 
   1  -5   5     1116.20     1154.61     60.76 o 
   2  -5   5     1005.21      988.49     34.25 o 
   3  -5   5       97.58       77.22     14.74 o 
   4  -5   5        1.02        5.76     13.07 o 
   5  -5   5      708.33      756.05     32.62 o 
   6  -5   5       67.02      112.47     19.50 o 
   7  -5   5       22.81       25.54     16.95 o 
   8  -5   5      833.32      883.00    130.02 o 
 -10  -4   5        0.17       24.45     15.52 o 
  -9  -4   5       27.15       43.92     14.68 o 
  -8  -4   5      112.67       99.97     21.00 o 
  -7  -4   5      178.62      179.02     31.78 o 
  -6  -4   5      607.25      637.88     32.89 o 
  -5  -4   5      149.75      125.35     10.07 o 
  -4  -4   5     1564.67     1546.51     32.37 o 
  -3  -4   5     2043.09     1936.70     37.63 o 
  -2  -4   5      291.69      269.30     11.93 o 
  -1  -4   5       18.29       12.67      5.77 o 
   0  -4   5     4613.64     4644.49     76.41 o 
   1  -4   5     2024.64     2104.80     38.85 o 
   2  -4   5      165.40      147.78     14.13 o 
   3  -4   5     1985.70     1913.07     94.66 o 
   4  -4   5       32.80       26.64     12.19 o 
   5  -4   5      165.26      212.54     32.20 o 
   6  -4   5      807.33      762.95     33.85 o 
   7  -4   5      103.60       81.81     18.65 o 
   8  -4   5      634.46      725.14     48.84 o 
 -11  -3   5        0.40        3.33     16.19 o 
 -10  -3   5       64.26       43.18     15.16 o 
  -9  -3   5       84.44      108.39     16.17 o 
  -8  -3   5        4.77       -2.35     10.74 o 
  -7  -3   5      184.59      172.94     13.79 o 
  -6  -3   5      400.88      385.83     18.43 o 
  -5  -3   5     3726.58     3507.23     61.37 o 
  -4  -3   5     1253.79     1177.33     25.97 o 
  -3  -3   5      101.62      132.28      9.12 o 
  -2  -3   5       79.51       98.65      7.31 o 
  -1  -3   5      508.17      494.92     14.21 o 
   0  -3   5      851.55      860.59     19.27 o 
   1  -3   5      131.08      123.02     11.71 o 
   2  -3   5      288.37      299.39     16.55 o 
   3  -3   5     5937.87     6054.64    123.01 o 
   4  -3   5      352.53      357.21     20.25 o 
   5  -3   5        9.85       25.94     12.49 o 
   6  -3   5     1164.54     1133.39     38.23 o 
   7  -3   5      166.74      174.48     20.03 o 
   8  -3   5       49.66       36.53     28.02 o 
   9  -3   5       82.00       33.29     30.57 o 
 -11  -2   5      113.50      115.83     19.08 o 
 -10  -2   5      631.29      632.24     72.09 o 
  -9  -2   5        5.94       11.45     11.52 o 
  -8  -2   5      214.45      224.86     13.38 o 
  -7  -2   5      142.17      131.68     15.39 o 
  -6  -2   5      440.37      460.10     18.55 o 
  -5  -2   5        3.03       13.07      6.44 o 
  -4  -2   5       34.49       54.16      6.31 o 
  -3  -2   5     2910.46     2792.46     56.58 o 
  -2  -2   5    13959.33    13975.90    210.71 o 
  -1  -2   5       26.97       30.54      5.46 o 
   0  -2   5       93.00       85.50      8.38 o 
   1  -2   5      560.46      555.99     21.53 o 
   2  -2   5      281.51      278.96     12.45 o 
   3  -2   5      195.41      191.37     14.20 o 
   4  -2   5        1.78      -11.19      9.04 o 
   5  -2   5       38.81       34.65     12.24 o 
   6  -2   5     1006.76     1032.77     35.37 o 
   7  -2   5      234.76      258.73     32.02 o 
   8  -2   5       26.50       24.95     23.92 o 
   9  -2   5      134.16      142.43     34.57 o 
 -11  -1   5        5.82      -10.57     23.98 o 
 -10  -1   5       69.72       87.97     15.51 o 
  -9  -1   5      281.03      327.79     39.09 o 
  -8  -1   5      390.89      356.54     15.90 o 
  -7  -1   5     2196.35     2033.81     49.68 o 
  -6  -1   5      312.19      309.89     14.93 o 
  -5  -1   5      676.95      621.63     17.14 o 
  -4  -1   5     1792.52     1741.85     34.09 o 
  -3  -1   5      852.41      834.32     20.64 o 
  -2  -1   5     5952.41     5925.87     92.35 o 
  -1  -1   5     6214.41     6461.78     99.57 o 
   0  -1   5     1775.19     1873.32     32.79 o 
   1  -1   5     2170.85     2098.52     36.44 o 
   2  -1   5     1672.95     1773.80     35.43 o 
   3  -1   5      316.75      307.93     16.92 o 
   4  -1   5     2831.97     2996.48     66.32 o 
   5  -1   5      804.69      820.55     29.30 o 
   6  -1   5      140.47      160.41     23.59 o 
   7  -1   5      181.99      172.90     28.14 o 
   8  -1   5       15.72       -3.89     22.80 o 
   9  -1   5       70.68      113.90     30.57 o 
 -10   0   5       61.18       83.70     17.56 o 
  -9   0   5      921.60      924.07     31.67 o 
  -8   0   5      117.99      124.17     10.63 o 
  -7   0   5     1115.26     1074.52     25.12 o 
  -6   0   5     1654.70     1591.93     31.90 o 
  -5   0   5     1877.17     1760.22     33.57 o 
  -4   0   5      470.89      424.87     12.81 o 
  -3   0   5      541.32      547.93     13.68 o 
  -2   0   5       18.69       26.75      4.54 o 
  -1   0   5      921.31      820.26     17.05 o 
   0   0   5       13.27       17.65      3.79 o 
   1   0   5     3324.58     3384.19     55.06 o 
   2   0   5     1679.78     1684.68     38.58 o 
   3   0   5      247.86      256.22     11.28 o 
   4   0   5      790.73      857.35     26.95 o 
   5   0   5     2125.63     2178.90     77.50 o 
   6   0   5       31.06       50.43     18.57 o 
   7   0   5      409.41      412.88     36.08 o 
   8   0   5      265.05      237.24     33.83 o 
   9   0   5      153.55      138.03     31.41 o 
 -10   1   5       18.17        5.44     20.63 o 
  -9   1   5       73.34       60.19     19.42 o 
  -8   1   5      102.71      101.07      9.87 o 
  -7   1   5      125.11      107.10     11.49 o 
  -6   1   5      892.48      847.32     20.58 o 
  -5   1   5      443.16      402.42     13.12 o 
  -4   1   5    15272.45    14723.98    221.10 o 
  -3   1   5      722.24      662.00     14.85 o 
  -2   1   5      455.15      414.40     12.43 o 
  -1   1   5     1176.80     1229.84     22.85 o 
   0   1   5    14388.09    15582.23    232.25 o 
   1   1   5      397.84      455.15     12.35 o 
   2   1   5     1232.56     1325.90     26.07 o 
   3   1   5      397.53      386.25     17.01 o 
   4   1   5     1145.64     1208.81     69.40 o 
   5   1   5      453.07      484.81     33.56 o 
   6   1   5       48.60       59.09     20.01 o 
   7   1   5      213.83      236.16     28.34 o 
   8   1   5      623.61      734.80     50.34 o 
   9   1   5       65.98       37.82     29.22 o 
 -11   2   5       14.04       -1.41     24.28 o 
 -10   2   5      224.10      241.60     31.39 o 
  -9   2   5     1591.47     1538.12     41.95 o 
  -8   2   5       18.02        2.23      4.45 o 
  -7   2   5      184.03      174.60     12.85 o 
  -6   2   5     2397.31     2371.88     75.58 o 
  -5   2   5     6237.47     6116.63    118.85 o 
  -4   2   5      167.54      197.46      8.16 o 
  -3   2   5     1456.90     1527.24     27.15 o 
  -2   2   5      628.43      680.86     14.37 o 
  -1   2   5     3130.22     3132.99     50.66 o 
   0   2   5      468.22      519.84     29.34 o 
   1   2   5      193.65      168.81      7.80 o 
   2   2   5     5767.77     6127.17    117.12 o 
   3   2   5     5293.39     5183.39    106.24 o 
   4   2   5       94.04       85.31     12.61 o 
   5   2   5       52.50       38.55     11.88 o 
   6   2   5      347.28      299.60     28.27 o 
   7   2   5       42.28       37.18     21.82 o 
   8   2   5        2.21        3.50     23.13 o 
 -11   3   5      548.12      454.84     44.24 o 
 -10   3   5      377.39      385.25     35.74 o 
  -9   3   5      203.26      272.83     28.64 o 
  -8   3   5      172.75      231.44     16.10 o 
  -7   3   5     1418.81     1371.49     36.91 o 
  -6   3   5      942.93      960.10     27.84 o 
  -5   3   5       67.77       95.23      9.57 o 
  -4   3   5      773.22      771.33     43.88 o 
  -3   3   5     8246.38     8383.16    156.96 o 
  -2   3   5     2552.74     2646.48     43.77 o 
  -1   3   5      441.61      446.66     11.64 o 
   0   3   5     1228.54     1171.35     22.76 o 
   1   3   5      704.98      694.03     16.87 o 
   2   3   5      359.14      371.39     11.63 o 
   3   3   5      156.42      135.87     12.92 o 
   4   3   5       54.35       46.11     10.33 o 
   5   3   5      893.00      941.69     32.94 o 
   6   3   5     1655.96     1683.22     68.80 o 
   7   3   5       96.14       68.05     23.59 o 
   8   3   5        0.07       -0.74     22.69 o 
 -11   4   5        4.87      -14.99     27.62 o 
 -10   4   5      193.58      214.84     31.66 o 
  -9   4   5      285.02      344.13     34.14 o 
  -8   4   5     2495.70     2239.26     54.56 o 
  -7   4   5      357.53      384.67     19.29 o 
  -6   4   5     3226.69     2987.09     89.99 o 
  -5   4   5     1599.75     1675.20     40.82 o 
  -4   4   5      946.03      930.84     35.12 o 
  -3   4   5       35.56       64.61     12.30 o 
  -2   4   5     2488.85     2600.52     66.47 o 
  -1   4   5     3310.14     3446.07     56.49 o 
   0   4   5     2524.15     2566.66     44.17 o 
   1   4   5     3003.00     3153.24     53.29 o 
   2   4   5       20.60       24.01      9.32 o 
   3   4   5        4.67        1.18      9.98 o 
   4   4   5     1388.16     1378.98     40.71 o 
   5   4   5       36.45       18.36     13.15 o 
   6   4   5      677.18      642.32     29.63 o 
   7   4   5      180.70      187.07     26.96 o 
   8   4   5       34.48       17.93     23.06 o 
 -10   5   5        3.86       -8.62     23.02 o 
  -9   5   5       57.51       53.69     25.20 o 
  -8   5   5      116.46      113.76     24.61 o 
  -7   5   5     2466.97     2539.50     91.88 o 
  -6   5   5     2940.57     2913.70     93.32 o 
  -5   5   5       60.30       54.59     10.34 o 
  -4   5   5        4.65        8.04      8.18 o 
  -3   5   5      730.65      727.62     23.78 o 
  -2   5   5        0.53        6.85     14.88 o 
  -1   5   5     1498.06     1552.83     52.08 o 
   0   5   5       84.63       79.72      7.45 o 
   1   5   5     3911.68     3966.65     84.72 o 
   2   5   5      717.09      744.38     27.09 o 
   3   5   5      188.04      203.94     16.65 o 
   4   5   5      452.40      461.27     24.28 o 
   5   5   5        2.72        0.60     13.21 o 
   6   5   5       26.31        0.74     15.08 o 
   7   5   5      192.12      198.01     30.62 o 
 -10   6   5        8.15      -20.36     24.68 o 
  -9   6   5       33.34       -3.35     25.38 o 
  -8   6   5       67.42       63.11     23.46 o 
  -7   6   5        7.42       10.73     18.67 o 
  -6   6   5      352.94      378.86     20.30 o 
  -5   6   5     3330.30     3126.88     70.13 o 
  -4   6   5     3872.51     3798.74     81.19 o 
  -3   6   5     1196.42     1234.70     49.70 o 
  -2   6   5      425.49      424.84     19.75 o 
  -1   6   5      190.28      241.25     15.06 o 
   0   6   5      508.95      456.22     33.46 o 
   1   6   5      227.07      231.40     16.61 o 
   2   6   5      335.56      355.85     21.27 o 
   3   6   5       85.94       82.40     17.02 o 
   4   6   5      581.28      582.35     28.37 o 
   5   6   5       48.08       46.06     16.38 o 
   6   6   5        0.23       -8.97     35.46 o 
   7   6   5      103.72      134.41     21.91 o 
  -8   7   5       15.03       39.65     23.75 o 
  -7   7   5      520.76      481.92     38.66 o 
  -6   7   5      594.63      665.93     33.35 o 
  -5   7   5      215.43      226.55     17.46 o 
  -4   7   5      191.90      206.46     16.63 o 
  -3   7   5      269.02      264.32     17.95 o 
  -2   7   5      743.24      791.37     28.37 o 
  -1   7   5     1622.78     1651.20     66.88 o 
   0   7   5       44.70       42.91     20.41 o 
   1   7   5      105.91      112.53     24.55 o 
   2   7   5      453.86      480.15     39.33 o 
   3   7   5      972.90      968.23     38.82 o 
   4   7   5       28.88       18.71     14.97 o 
   5   7   5        1.07        0.04     16.07 o 
   6   7   5       32.83       40.06     18.22 o 
  -9   8   5      177.41      184.58     40.30 o 
  -8   8   5      562.58      622.21     50.05 o 
  -6   8   5       98.64      108.09     26.80 o 
  -5   8   5        0.71       -6.63     12.44 o 
  -4   8   5       28.83       13.43     16.79 o 
  -3   8   5      533.38      520.40     28.78 o 
  -2   8   5     1201.45     1256.23     59.88 o 
  -1   8   5      261.26      234.34     29.55 o 
   0   8   5      283.46      333.68     35.69 o 
   1   8   5       71.95      114.33     26.08 o 
   2   8   5      381.11      395.69     38.27 o 
   3   8   5      121.29       93.90     30.47 o 
   4   8   5       30.77       54.18     29.03 o 
   5   8   5      106.83      142.95     36.21 o 
  -8   9   5      273.35      297.55     44.83 o 
  -7   9   5       76.97       75.59     30.41 o 
  -6   9   5     1118.74     1346.34     69.33 o 
  -5   9   5      324.96      329.00     24.07 o 
  -4   9   5       28.60       37.65     16.06 o 
  -3   9   5      491.71      481.59     26.92 o 
  -2   9   5      724.11      681.24     48.28 o 
  -1   9   5      408.33      390.48     37.45 o 
   0   9   5      243.00      247.28     35.27 o 
   1   9   5      213.15      204.05     31.59 o 
   2   9   5      298.18      283.29     36.00 o 
   3   9   5       45.85       26.33     29.75 o 
   4   9   5       31.00       35.88     28.15 o 
  -6  10   5        5.41       37.84     27.45 o 
  -5  10   5       14.14       46.29     25.02 o 
  -4  10   5        7.05        2.57     16.47 o 
  -3  10   5      276.45      311.22     37.57 o 
  -2  10   5       18.26       45.42     25.51 o 
  -1  10   5        1.26      -34.33     22.89 o 
   0  10   5      390.23      314.63     37.11 o 
   1  10   5      366.80      414.51     41.43 o 
   2  10   5       53.96       60.75     29.35 o 
   3  10   5       73.65       61.43     33.27 o 
  -3  11   5       49.34       54.76     27.63 o 
  -2  11   5        0.51       12.03     26.74 o 
  -1  11   5      121.94       18.14     27.77 o 
   0  11   5        2.81      -10.76     26.66 o 
  -5 -10   6       12.98        5.95     19.97 o 
  -4 -10   6       49.05       58.18     19.12 o 
  -3 -10   6       19.45       15.41     18.03 o 
  -2 -10   6       81.06      149.57     32.94 o 
  -1 -10   6      328.92      280.09     32.55 o 
   0 -10   6       27.08       -8.65     17.96 o 
   1 -10   6      150.08      219.84     26.79 o 
   2 -10   6      614.13      624.91     36.45 o 
   3 -10   6        0.52        4.30     21.50 o 
  -6  -9   6       38.04       47.22     19.43 o 
  -5  -9   6        1.07       -5.86     18.87 o 
  -4  -9   6      149.61      196.78     22.62 o 
  -3  -9   6      171.20      177.13     32.27 o 
  -2  -9   6        4.94       21.38     13.15 o 
  -1  -9   6      266.06      276.06     24.78 o 
   0  -9   6        1.71      -11.64     16.26 o 
   1  -9   6       83.40      100.68     21.58 o 
   2  -9   6      338.08      366.37     28.67 o 
   3  -9   6        2.12       -4.04     17.91 o 
   4  -9   6       49.11       63.22     22.11 o 
  -8  -8   6        0.19       45.39     27.26 o 
  -7  -8   6       72.90       54.52     20.01 o 
  -6  -8   6       83.68       68.57     19.08 o 
  -5  -8   6        2.22      -14.10     14.77 o 
  -4  -8   6       45.47       27.45     15.74 o 
  -3  -8   6      738.29      782.90     53.83 o 
  -2  -8   6      299.42      295.06     18.30 o 
  -1  -8   6        2.44        4.52     14.89 o 
   0  -8   6     1134.26     1103.38     42.36 o 
   1  -8   6       87.49       73.14     28.17 o 
   2  -8   6       65.73       77.40     25.09 o 
   3  -8   6      378.25      409.10     28.76 o 
   4  -8   6       15.38       11.66     25.80 o 
   5  -8   6      974.09      985.76     66.75 o 
  -8  -7   6      149.86      139.68     22.58 o 
  -7  -7   6        3.79      -11.92     16.13 o 
  -6  -7   6        1.49       -9.74     14.69 o 
  -5  -7   6      105.00      141.26     22.60 o 
  -4  -7   6       96.46      119.78     13.40 o 
  -3  -7   6      334.46      344.90     18.73 o 
  -2  -7   6        0.69       14.29      9.86 o 
  -1  -7   6      505.42      543.42     21.11 o 
   0  -7   6     1261.08     1180.89     42.51 o 
   1  -7   6      248.52      297.95     39.61 o 
   2  -7   6        2.17       -4.15     14.22 o 
   3  -7   6      792.08      695.77     33.63 o 
   4  -7   6       92.32      136.22     19.98 o 
   5  -7   6       32.32       -2.08     18.18 o 
   6  -7   6       40.89       34.46     20.27 o 
  -9  -6   6        1.64       28.54     20.37 o 
  -8  -6   6       41.19       25.61     23.69 o 
  -7  -6   6       36.15       24.46     15.12 o 
  -6  -6   6      526.33      530.22     28.31 o 
  -5  -6   6      584.18      678.63     23.00 o 
  -4  -6   6      425.63      402.71     17.91 o 
  -3  -6   6      142.60      128.28     11.40 o 
  -2  -6   6      549.96      557.59     30.94 o 
  -1  -6   6       12.27       12.75      8.38 o 
   0  -6   6      422.70      377.85     43.24 o 
   1  -6   6       14.64       27.89     13.77 o 
   2  -6   6      100.78       86.89     16.69 o 
   3  -6   6     1444.68     1386.78     44.75 o 
   4  -6   6       12.44       26.71     16.29 o 
   5  -6   6       38.78       18.75     17.71 o 
   6  -6   6      414.82      394.44     29.88 o 
   7  -6   6      717.29      656.33     86.54 o 
 -10  -5   6       38.59       36.79     20.00 o 
  -9  -5   6       21.42       28.04     28.61 o 
  -8  -5   6        7.73        6.07     14.22 o 
  -7  -5   6      216.58      235.42     29.80 o 
  -6  -5   6        3.03        1.00      9.11 o 
  -5  -5   6     1614.75     1504.10     34.31 o 
  -4  -5   6     1428.33     1344.94     31.38 o 
  -3  -5   6      204.25      182.45     11.54 o 
  -2  -5   6     1663.36     1624.74     34.90 o 
  -1  -5   6      420.89      388.94     15.49 o 
   0  -5   6      156.41      165.59     10.52 o 
   1  -5   6     1333.41     1247.21     39.19 o 
   2  -5   6     1680.79     1724.73     97.43 o 
   3  -5   6     1689.66     1643.13     47.78 o 
   4  -5   6       35.45       59.76     36.54 o 
   5  -5   6       42.24       49.23     18.78 o 
   6  -5   6      349.57      346.77     32.64 o 
   7  -5   6      317.43      316.98     27.47 o 
 -10  -4   6      130.04      116.44     30.60 o 
  -9  -4   6      158.99      161.13     20.02 o 
  -8  -4   6        2.99        1.10     12.88 o 
  -7  -4   6      394.52      373.45     30.65 o 
  -6  -4   6      231.74      215.56     20.29 o 
  -5  -4   6        0.33       -2.33      4.72 o 
  -4  -4   6      514.13      490.79     16.62 o 
  -3  -4   6        1.99        5.07      6.60 o 
  -2  -4   6     4597.68     4352.84     78.11 o 
  -1  -4   6      965.83      958.49     22.95 o 
   0  -4   6       83.99       80.58      7.75 o 
   1  -4   6     1212.33     1148.98     35.20 o 
   2  -4   6      847.33      844.94     29.95 o 
   3  -4   6      197.69      196.72     19.07 o 
   4  -4   6     1026.94      949.67     34.76 o 
   5  -4   6      416.51      388.84     24.22 o 
   6  -4   6      346.60      295.74     25.06 o 
   7  -4   6      107.16       97.09     19.92 o 
   8  -4   6       35.85       41.80     27.56 o 
 -11  -3   6       16.20       48.62     23.12 o 
 -10  -3   6        3.56       31.17     18.49 o 
  -9  -3   6       75.66       87.50     16.05 o 
  -8  -3   6      199.84      187.35     28.27 o 
  -7  -3   6     2527.17     2489.20     49.11 o 
  -6  -3   6      299.41      272.27     17.86 o 
  -5  -3   6      240.77      241.73     16.14 o 
  -4  -3   6     2107.11     2105.66     50.60 o 
  -3  -3   6     6321.68     6236.70    100.34 o 
  -2  -3   6        4.90       -0.50      5.21 o 
  -1  -3   6     1389.87     1269.78     26.45 o 
   0  -3   6       40.84       48.16      6.13 o 
   1  -3   6     4643.30     4386.71     91.66 o 
   2  -3   6      256.29      235.13     15.67 o 
   3  -3   6      638.49      658.89     26.51 o 
   4  -3   6     1276.65     1208.53     37.82 o 
   5  -3   6     2144.73     2227.56     58.56 o 
   6  -3   6       90.17       86.39     17.30 o 
   7  -3   6       39.87       71.39     25.89 o 
   8  -3   6      132.28      168.74     34.57 o 
 -11  -2   6       19.63       19.63     31.00 o 
 -10  -2   6       48.15       10.29     14.53 o 
  -9  -2   6      890.07      862.20     43.40 o 
  -8  -2   6      711.73      702.94     31.35 o 
  -7  -2   6      141.56      143.99     14.77 o 
  -6  -2   6       68.80       59.51      8.27 o 
  -5  -2   6      625.78      586.30     17.82 o 
  -4  -2   6     3846.13     3793.26     64.39 o 
  -3  -2   6      368.82      406.32     13.35 o 
  -2  -2   6       25.88       21.58      6.53 o 
  -1  -2   6     4146.16     4144.17     67.54 o 
   0  -2   6    10223.88    10051.81    153.66 o 
   1  -2   6       70.86       70.43      6.44 o 
   2  -2   6      165.33      176.97     37.33 o 
   3  -2   6      920.31      949.70     29.98 o 
   4  -2   6      144.90      126.85     14.28 o 
   5  -2   6      293.80      308.75     19.69 o 
   6  -2   6       26.09       16.65     22.38 o 
   7  -2   6      170.73      182.04     30.77 o 
   8  -2   6      778.50      775.47     53.23 o 
 -11  -1   6      139.58      140.53     24.59 o 
 -10  -1   6       48.98       56.62     13.25 o 
  -9  -1   6      388.73      344.95     19.11 o 
  -8  -1   6       60.05       69.05     11.39 o 
  -7  -1   6      511.22      472.70     32.28 o 
  -6  -1   6     2751.86     2643.61     49.08 o 
  -5  -1   6     4681.04     4513.22     98.72 o 
  -4  -1   6     2245.95     2120.63     39.02 o 
  -3  -1   6     1363.86     1398.03     27.65 o 
  -2  -1   6      685.36      675.80     18.94 o 
  -1  -1   6        0.74        5.33      4.27 o 
   0  -1   6       49.13       48.97      5.89 o 
   1  -1   6        6.20       17.91      6.33 o 
   2  -1   6     5407.74     5263.13     84.51 o 
   3  -1   6     5252.89     5134.71    128.50 o 
   4  -1   6       93.10      122.82     22.11 o 
   5  -1   6       21.28       18.23     24.83 o 
   6  -1   6      937.20     1000.24     52.78 o 
   7  -1   6        3.39       -1.31     21.00 o 
   8  -1   6      125.21      104.86     28.81 o 
 -10   0   6       49.06       45.99     13.78 o 
  -9   0   6      868.38      805.26     29.22 o 
  -8   0   6      435.83      436.20     18.87 o 
  -7   0   6      404.72      404.65     18.55 o 
  -6   0   6      343.69      328.81     21.02 o 
  -5   0   6     3701.92     3458.21     59.15 o 
  -4   0   6      506.46      472.08     14.02 o 
  -3   0   6     6358.67     6476.20    101.12 o 
  -2   0   6     5098.44     5395.88     84.80 o 
  -1   0   6      975.59      832.85     19.70 o 
   0   0   6      194.94      184.85      9.05 o 
   1   0   6    13412.38    13481.39    203.07 o 
   2   0   6     1060.21     1140.48     24.35 o 
   3   0   6     3616.82     3494.48     60.02 o 
   4   0   6      411.72      419.31     19.31 o 
   5   0   6      539.87      447.29     32.69 o 
   6   0   6      979.71      932.32     49.49 o 
   7   0   6        9.57        1.00     21.61 o 
   8   0   6        7.59        0.08     25.76 o 
 -10   1   6      661.79      577.02     26.58 o 
  -9   1   6      345.31      428.65     21.69 o 
  -8   1   6      697.90      718.42     25.59 o 
  -7   1   6        4.75       13.98      8.66 o 
  -6   1   6     1810.03     1696.93     34.20 o 
  -5   1   6       84.88       97.54      8.91 o 
  -4   1   6     2031.35     2045.17     44.71 o 
  -3   1   6     1132.83     1091.03     21.91 o 
  -2   1   6     7978.50     8173.20    168.77 o 
  -1   1   6      687.93      720.40     16.43 o 
   0   1   6      901.17      896.78     19.17 o 
   1   1   6      849.61      886.63     19.81 o 
   2   1   6      100.73      103.93      8.04 o 
   3   1   6      102.93      112.06      9.02 o 
   4   1   6     1228.46     1263.62     53.68 o 
   5   1   6       18.18       17.83     16.57 o 
   6   1   6      620.87      663.07     41.82 o 
   7   1   6        0.73      -10.02     21.39 o 
   8   1   6        1.23       -1.35     25.03 o 
 -11   2   6       62.39       43.41     24.34 o 
 -10   2   6        8.89       11.02     21.33 o 
  -9   2   6        7.32        2.09     10.84 o 
  -8   2   6     1986.72     1884.71     56.81 o 
  -7   2   6     5052.28     4739.22    138.58 o 
  -6   2   6       24.79       31.58      9.03 o 
  -5   2   6       38.39       30.22      8.14 o 
  -4   2   6      188.15      159.25      7.72 o 
  -3   2   6      317.80      342.20     13.72 o 
  -2   2   6      734.77      788.98     17.03 o 
  -1   2   6     1985.67     2195.52     38.06 o 
   0   2   6     1732.25     1757.65     65.48 o 
   1   2   6     3379.30     3299.53     55.21 o 
   2   2   6       12.70       27.04      9.50 o 
   3   2   6        9.89       19.42      9.86 o 
   4   2   6     2211.31     2203.47    138.91 o 
   5   2   6     1219.84     1297.11     56.62 o 
   6   2   6      195.12      206.75     28.57 o 
   7   2   6       31.72       43.73     22.35 o 
   8   2   6       42.16       61.77     25.97 o 
 -11   3   6       34.33       -3.40     25.16 o 
 -10   3   6        1.19       11.28     23.12 o 
  -9   3   6      225.98      264.91     18.53 o 
  -8   3   6        4.56       19.60     10.38 o 
  -7   3   6      480.25      469.79     20.31 o 
  -6   3   6      442.14      435.30     19.14 o 
  -5   3   6     1924.02     1820.10     43.19 o 
  -4   3   6     4063.93     4157.97     84.12 o 
  -3   3   6       20.97       26.12      7.46 o 
  -2   3   6      179.34      208.02      9.42 o 
  -1   3   6     8496.16     8839.53    135.29 o 
   0   3   6     2512.82     2488.18     46.53 o 
   1   3   6      458.72      476.69     13.99 o 
   2   3   6        8.62        5.18      8.68 o 
   3   3   6       70.82       75.11     11.92 o 
   4   3   6     1145.84     1187.66     37.42 o 
   5   3   6        1.89       -2.60     15.70 o 
   6   3   6       13.58        4.62     19.95 o 
   7   3   6      298.53      302.41     32.83 o 
   8   3   6       77.04       95.32     27.84 o 
 -11   4   6       78.81       19.09     29.25 o 
 -10   4   6      726.43      746.08     48.53 o 
  -9   4   6      166.26      207.77     29.44 o 
  -8   4   6        1.73       -5.55     10.04 o 
  -7   4   6        2.70       -0.33      9.46 o 
  -6   4   6     2485.05     2259.46     52.98 o 
  -5   4   6      335.38      361.10     28.39 o 
  -4   4   6     2189.39     2178.94     50.24 o 
  -3   4   6     1065.91     1064.78     29.27 o 
  -2   4   6      136.62      158.30     11.50 o 
  -1   4   6      606.30      630.09     15.87 o 
   0   4   6      172.73      151.89      9.53 o 
   1   4   6      696.67      715.09     24.52 o 
   2   4   6     2250.35     2305.94     55.83 o 
   3   4   6      310.03      345.58     29.66 o 
   4   4   6      275.00      312.89     20.91 o 
   5   4   6        3.14        7.67      8.37 o 
   6   4   6      139.36      118.55     25.16 o 
   7   4   6       36.15        5.30     20.97 o 
 -10   5   6      199.81      180.97     33.80 o 
  -9   5   6     2015.73     2004.65     80.98 o 
  -8   5   6      132.75      142.99     17.14 o 
  -7   5   6       18.28       20.04     11.32 o 
  -6   5   6     1730.60     1682.34     90.37 o 
  -5   5   6      631.09      605.79     23.67 o 
  -4   5   6     1520.45     1469.80     50.15 o 
  -3   5   6     2455.78     2500.62     60.14 o 
  -2   5   6        4.50        7.19      7.81 o 
  -1   5   6     3723.97     4001.28     82.49 o 
   0   5   6      175.56      198.39     12.78 o 
   1   5   6      108.07       99.69     11.82 o 
   2   5   6      549.06      573.73     37.63 o 
   3   5   6      727.40      677.46     28.20 o 
   4   5   6      375.09      370.58     23.29 o 
   5   5   6      190.24      228.15     23.91 o 
   6   5   6       47.54       29.05     20.72 o 
   7   5   6        4.84      -13.54     23.42 o 
 -10   6   6       87.38      106.24     31.26 o 
  -9   6   6      118.42       97.07     27.86 o 
  -8   6   6        2.21       -5.00     18.84 o 
  -7   6   6      540.64      539.17     25.05 o 
  -6   6   6     1655.08     1554.00     43.46 o 
  -5   6   6       23.27       25.08     11.47 o 
  -4   6   6      329.03      338.07     18.85 o 
  -3   6   6     2711.70     2691.21     61.87 o 
  -2   6   6     3519.71     3455.11     75.00 o 
  -1   6   6      539.87      547.64     22.43 o 
   0   6   6      167.46      157.99     25.55 o 
   1   6   6       46.13       46.80     20.70 o 
   2   6   6       67.13       98.34     14.77 o 
   3   6   6       10.41       10.86     12.60 o 
   4   6   6       86.38      109.10     17.42 o 
   5   6   6      217.18      211.81     22.54 o 
   6   6   6      135.27      177.61     29.37 o 
  -9   7   6       18.79       10.63     27.50 o 
  -8   7   6     2179.22     2167.03     87.91 o 
  -7   7   6      606.40      673.68     44.49 o 
  -6   7   6       34.65       38.15     13.77 o 
  -5   7   6      212.80      215.59     17.87 o 
  -4   7   6      160.14      133.61     15.15 o 
  -3   7   6       94.44       91.94     13.54 o 
  -2   7   6       60.08       65.63     12.88 o 
  -1   7   6      221.30      206.84     27.32 o 
   0   7   6     3046.35     2949.15    105.74 o 
   1   7   6     1860.98     1933.04     82.14 o 
   2   7   6        5.33        1.43     24.19 o 
   3   7   6        2.19       17.39     23.87 o 
   4   7   6       49.69       22.08     28.88 o 
   5   7   6       71.00       60.12     19.14 o 
  -8   8   6       12.14       -7.38     25.48 o 
  -7   8   6      114.54      119.08     27.92 o 
  -6   8   6      486.38      494.71     27.41 o 
  -5   8   6     2952.15     2947.18     72.00 o 
  -4   8   6     1092.38     1158.59     38.74 o 
  -3   8   6      428.01      464.42     25.39 o 
  -2   8   6      387.29      384.66     36.15 o 
  -1   8   6      493.97      474.75     41.05 o 
   0   8   6        5.24        6.64     20.97 o 
   1   8   6      311.73      237.17     34.81 o 
   2   8   6       16.50       35.96     26.73 o 
   3   8   6      426.40      489.86     44.76 o 
   4   8   6       41.04       71.01     32.45 o 
   5   8   6        6.92        1.72     30.65 o 
  -5   9   6        1.67      -16.92     19.65 o 
  -4   9   6      814.72      862.55     52.57 o 
  -3   9   6      583.52      600.59     44.40 o 
  -2   9   6      277.33      275.18     35.97 o 
  -1   9   6       77.14       38.77     26.77 o 
   0   9   6        0.60       19.28     25.40 o 
   1   9   6      403.04      361.87     40.97 o 
   2   9   6      321.77      383.63     41.81 o 
   3   9   6       32.40       26.91     30.73 o 
  -6  10   6        2.24      -34.37     22.91 o 
  -5  10   6      166.64      256.34     34.55 o 
  -4  10   6      740.73      797.75     55.19 o 
  -3  10   6      201.23      133.34     30.51 o 
  -2  10   6      153.97      207.69     35.93 o 
  -1  10   6      277.31      206.26     35.91 o 
   0  10   6       31.05       46.96     29.46 o 
   1  10   6       60.80       31.52     30.24 o 
   2  10   6      130.13      132.69     34.65 o 
  -4 -10   7        0.47        0.00     19.02 o 
  -3 -10   7       18.54       24.26     28.04 o 
  -2 -10   7       73.59       78.12     33.32 o 
  -1 -10   7       96.53      112.95     22.50 o 
   0 -10   7      170.36      220.70     26.51 o 
   1 -10   7        0.88      -21.95     18.57 o 
   2 -10   7        8.46       32.06     21.73 o 
  -6  -9   7       90.80       93.41     23.13 o 
  -5  -9   7       83.54      100.79     21.94 o 
  -4  -9   7       33.95        2.71     17.01 o 
  -3  -9   7        9.59       33.64     17.08 o 
  -2  -9   7      269.59      370.27     27.98 o 
  -1  -9   7        8.22       10.77     17.94 o 
   0  -9   7      178.11      220.22     26.11 o 
   1  -9   7        1.51       23.00     19.13 o 
   2  -9   7       29.07       19.95     19.86 o 
   3  -9   7      129.07      148.15     25.27 o 
  -7  -8   7       22.60       40.77     18.77 o 
  -6  -8   7        1.09        8.33     16.40 o 
  -5  -8   7      322.79      372.17     28.01 o 
  -4  -8   7      342.86      361.03     25.81 o 
  -3  -8   7       20.56       47.43     13.00 o 
  -2  -8   7      186.14      236.61     18.76 o 
  -1  -8   7       71.46       73.78     19.48 o 
   0  -8   7      199.89      200.96     48.54 o 
   1  -8   7      181.98      197.33     22.67 o 
   2  -8   7      202.86      205.36     24.17 o 
   3  -8   7      254.28      270.48     31.38 o 
   4  -8   7       32.38       21.31     35.68 o 
   5  -8   7        2.30       19.69     21.37 o 
  -8  -7   7       19.65       47.12     23.40 o 
  -7  -7   7      118.44      180.46     21.42 o 
  -6  -7   7      410.72      435.62     47.35 o 
  -5  -7   7      220.76      247.34     22.62 o 
  -4  -7   7       15.18       -7.94      9.33 o 
  -3  -7   7        7.04       23.87     10.60 o 
  -2  -7   7     1071.75     1125.35     44.25 o 
  -1  -7   7      102.94      100.49     17.37 o 
   0  -7   7        1.69        3.31     21.00 o 
   1  -7   7      316.44      364.44     64.60 o 
   2  -7   7     1217.16     1241.35     44.88 o 
   3  -7   7       52.13       54.39     18.37 o 
   4  -7   7       18.76       14.09     18.06 o 
   5  -7   7      236.06      224.01     26.03 o 
   6  -7   7        1.21      -16.09     26.17 o 
  -9  -6   7        5.54        0.86     18.61 o 
  -8  -6   7       67.47       88.21     19.29 o 
  -7  -6   7      423.54      494.21     50.12 o 
  -6  -6   7      238.18      228.40     20.22 o 
  -5  -6   7        3.34        6.79      9.48 o 
  -4  -6   7     1234.70     1322.38     33.43 o 
  -3  -6   7     1008.75      995.12     27.81 o 
  -2  -6   7        0.52        3.10      9.07 o 
  -1  -6   7       77.17       71.05     10.32 o 
   0  -6   7      280.68      290.28     25.35 o 
   1  -6   7      188.79      162.21     18.38 o 
   2  -6   7      189.13      201.34     20.71 o 
   3  -6   7       13.85       14.81     14.67 o 
   4  -6   7      443.53      479.95     29.50 o 
   5  -6   7      917.98      867.74     39.80 o 
   6  -6   7       21.50        8.02     19.54 o 
 -10  -5   7       21.15       55.90     19.39 o 
  -9  -5   7      165.43      184.22     22.51 o 
  -8  -5   7      478.51      484.12     31.07 o 
  -7  -5   7       34.60       67.97     17.53 o 
  -6  -5   7      570.68      507.04     22.37 o 
  -5  -5   7      120.98      123.96     11.77 o 
  -4  -5   7       24.47       27.55      8.97 o 
  -3  -5   7      369.92      334.92     15.46 o 
  -2  -5   7       68.50       67.48      9.78 o 
  -1  -5   7     2124.68     2146.39     42.76 o 
   0  -5   7     2977.13     3067.00     82.85 o 
   1  -5   7       15.01       11.24     12.92 o 
   2  -5   7       51.46       28.20     14.22 o 
   3  -5   7      830.00      809.40     33.72 o 
   4  -5   7       74.66       91.37     16.98 o 
   5  -5   7      662.00      664.08     32.76 o 
   6  -5   7       11.66       29.52     18.49 o 
   7  -5   7       90.50       33.93     22.25 o 
 -10  -4   7        0.29       -2.29     16.71 o 
  -9  -4   7      142.38      166.12     20.16 o 
  -8  -4   7      220.73      255.42     21.44 o 
  -7  -4   7      368.47      380.97     30.37 o 
  -6  -4   7     1143.01     1272.13     39.98 o 
  -5  -4   7      603.83      674.37     25.92 o 
  -4  -4   7      336.22      356.96     21.81 o 
  -3  -4   7      101.66       85.06      9.21 o 
  -2  -4   7     1537.70     1511.31     32.53 o 
  -1  -4   7      404.15      388.66     14.98 o 
   0  -4   7     3779.29     3651.09     63.38 o 
   1  -4   7      537.36      515.69     24.12 o 
   2  -4   7      513.66      488.75     33.33 o 
   3  -4   7     1401.86     1293.39     40.52 o 
   4  -4   7      110.35      107.28     16.57 o 
   5  -4   7        0.33       -2.94     15.17 o 
   6  -4   7      616.41      640.14     33.52 o 
   7  -4   7       10.87       -1.68     18.77 o 
 -11  -3   7       22.11       38.30     21.19 o 
 -10  -3   7       19.53       20.38     15.79 o 
  -9  -3   7      223.51      272.85     21.71 o 
  -8  -3   7       18.06        4.85     10.16 o 
  -7  -3   7      143.77      166.56     16.69 o 
  -6  -3   7      614.54      607.07     20.08 o 
  -5  -3   7     3124.51     2961.37     54.51 o 
  -4  -3   7      231.72      247.26     16.26 o 
  -3  -3   7      101.17      116.86      9.34 o 
  -2  -3   7      357.59      343.86     17.70 o 
  -1  -3   7      243.48      208.11     10.51 o 
   0  -3   7      258.05      232.62     14.65 o 
   1  -3   7     1843.88     1738.03     44.89 o 
   2  -3   7       32.36       22.00     10.69 o 
   3  -3   7     2183.99     2161.54     55.08 o 
   4  -3   7       75.25       54.43     33.37 o 
   5  -3   7      133.62      132.30     19.05 o 
   6  -3   7      649.94      655.67     39.40 o 
   7  -3   7      421.48      487.35     44.31 o 
 -11  -2   7      111.72      120.82     25.27 o 
 -10  -2   7      515.04      529.47     35.82 o 
  -9  -2   7      191.46      185.21     15.36 o 
  -8  -2   7       36.45       23.23     10.17 o 
  -7  -2   7       20.55       18.40      8.99 o 
  -6  -2   7      792.73      729.78     21.43 o 
  -5  -2   7      130.23      147.14     14.78 o 
  -4  -2   7      286.84      310.77     32.81 o 
  -3  -2   7     1094.98     1005.22     23.18 o 
  -2  -2   7     3079.47     2902.11     50.62 o 
  -1  -2   7      125.78      141.90      9.66 o 
   0  -2   7       23.83       26.29      5.98 o 
   1  -2   7     7361.20     7061.29    111.25 o 
   2  -2   7     3780.79     3683.68     79.72 o 
   3  -2   7       81.66       83.43     12.57 o 
   4  -2   7      186.61      173.27     16.41 o 
   5  -2   7        3.43       13.21     12.56 o 
   6  -2   7      660.97      691.44     45.46 o 
   7  -2   7       15.49        4.26     23.10 o 
   8  -2   7        1.87      -17.02     28.17 o 
 -11  -1   7        2.10       14.72     20.25 o 
 -10  -1   7      163.09      187.97     24.93 o 
  -9  -1   7      256.48      279.64     16.35 o 
  -8  -1   7      731.66      661.45     38.72 o 
  -7  -1   7     1659.08     1655.93     51.26 o 
  -6  -1   7      387.85      361.74     14.90 o 
  -5  -1   7       62.12       69.27      7.83 o 
  -4  -1   7     4196.52     4233.67     70.61 o 
  -3  -1   7     1825.91     1907.64     35.89 o 
  -2  -1   7      646.57      657.31     24.67 o 
  -1  -1   7      114.62      111.53     10.10 o 
   0  -1   7      390.94      365.17     12.91 o 
   1  -1   7     2530.71     2491.10     50.85 o 
   2  -1   7        5.48       -1.04      9.47 o 
   3  -1   7       52.12       61.28     10.96 o 
   4  -1   7     2186.38     2084.59     51.93 o 
   5  -1   7      693.13      649.35     40.79 o 
   6  -1   7      248.10      266.25     30.72 o 
   7  -1   7        8.08       -7.31     24.35 o 
   8  -1   7      151.88      105.16     31.10 o 
 -11   0   7        1.03      -15.54     18.93 o 
 -10   0   7       18.92       35.04     13.31 o 
  -9   0   7      613.74      630.74     26.84 o 
  -8   0   7      160.47      180.35     14.86 o 
  -7   0   7     3686.50     3673.38     65.78 o 
  -6   0   7      639.21      655.30     25.11 o 
  -5   0   7        1.90        1.52      5.86 o 
  -4   0   7      413.84      395.67     16.38 o 
  -3   0   7       54.51       69.35      9.29 o 
  -2   0   7     1005.50      963.51     21.19 o 
  -1   0   7     8023.38     7807.32    121.02 o 
   0   0   7      207.62      190.88      9.06 o 
   1   0   7      659.04      666.97     17.59 o 
   2   0   7      375.31      359.99     20.95 o 
   3   0   7     1737.73     1789.84     44.30 o 
   4   0   7        8.47       12.57     15.50 o 
   5   0   7       96.09       66.33     20.11 o 
   6   0   7       56.71       66.07     22.78 o 
   7   0   7      223.62      312.59     36.73 o 
   8   0   7      266.82      222.70     37.56 o 
 -11   1   7      131.36      184.43     29.19 o 
 -10   1   7       10.18        2.54     15.54 o 
  -9   1   7      464.21      546.70     23.97 o 
  -8   1   7     1066.89     1045.13     37.05 o 
  -7   1   7      449.65      443.57     20.22 o 
  -6   1   7     1032.17      989.89     29.33 o 
  -5   1   7      324.94      329.82     12.93 o 
  -4   1   7     3070.08     3060.95     52.28 o 
  -3   1   7       61.19       73.62     10.91 o 
  -2   1   7     2538.23     2603.50     44.94 o 
  -1   1   7     2912.24     2971.50     50.47 o 
   0   1   7     4216.03     4176.87     68.35 o 
   1   1   7     1051.79     1071.31     23.72 o 
   2   1   7     1284.12     1317.86     28.33 o 
   3   1   7      494.99      484.47     17.45 o 
   4   1   7      179.37      153.92     21.73 o 
   5   1   7       97.09       90.25     23.69 o 
   6   1   7      265.76      277.16     32.86 o 
   7   1   7      121.77      147.08     29.22 o 
   8   1   7      281.03      278.54     38.47 o 
 -11   2   7        1.35      -17.66     22.95 o 
 -10   2   7      571.75      562.56     35.87 o 
  -9   2   7     1273.24     1285.66     56.38 o 
  -8   2   7       31.41       27.00     11.23 o 
  -7   2   7      284.18      313.69     30.41 o 
  -6   2   7     3108.81     3156.64     68.76 o 
  -5   2   7     5495.90     5604.45    110.98 o 
  -4   2   7      116.30      126.74     10.75 o 
  -3   2   7      263.20      275.32     10.51 o 
  -2   2   7       19.00       17.67      5.13 o 
  -1   2   7      635.66      627.19     15.94 o 
   0   2   7        3.56        5.15      5.15 o 
   1   2   7      455.57      496.21     15.22 o 
   2   2   7     1733.61     1776.75     34.95 o 
   3   2   7     2930.24     3136.90     72.73 o 
   4   2   7      110.12       91.16     19.50 o 
   5   2   7        9.63       19.11     18.48 o 
   6   2   7      136.18      118.62     24.57 o 
   7   2   7        2.44       25.38     23.48 o 
 -11   3   7      947.15     1094.27     62.33 o 
 -10   3   7     1106.98     1117.85     56.86 o 
  -9   3   7      331.60      337.44     21.30 o 
  -8   3   7      385.77      375.20     20.65 o 
  -7   3   7      656.18      594.06     23.93 o 
  -6   3   7       19.68       24.46      9.35 o 
  -5   3   7       20.40       19.99      9.07 o 
  -4   3   7       89.52      104.87     14.87 o 
  -3   3   7    11464.36    11433.52    253.33 o 
  -2   3   7     5982.68     5967.98    116.14 o 
  -1   3   7      291.15      287.19     11.27 o 
   0   3   7       32.95       38.37      6.20 o 
   1   3   7     1563.30     1588.96     31.44 o 
   2   3   7       60.42       57.97     13.33 o 
   3   3   7       17.23        5.64      6.18 o 
   4   3   7        8.43        1.35     12.75 o 
   5   3   7       35.01       30.78     20.55 o 
   6   3   7      163.83      179.64     27.79 o 
   7   3   7        7.71       -8.47     21.88 o 
 -11   4   7       20.19       10.75     27.75 o 
 -10   4   7      157.39      178.52     31.66 o 
  -9   4   7      537.48      517.07     25.74 o 
  -8   4   7     3810.80     3456.28     78.05 o 
  -7   4   7      464.63      455.40     22.64 o 
  -6   4   7      784.05      853.97     28.63 o 
  -5   4   7      264.10      305.96     38.66 o 
  -4   4   7     2848.21     2905.67     64.21 o 
  -3   4   7      191.16      245.81     18.85 o 
  -2   4   7     1995.02     2043.61     47.79 o 
  -1   4   7      541.29      590.61     21.58 o 
   0   4   7     2439.82     2451.26     68.71 o 
   1   4   7      906.19      890.28     35.53 o 
   2   4   7       31.99       30.51     15.85 o 
   3   4   7      203.47      253.49     19.20 o 
   4   4   7      946.23     1009.77     36.36 o 
   5   4   7        1.23       -2.75     17.13 o 
   6   4   7      146.40      172.44     28.78 o 
   7   4   7        0.17      -13.15     21.97 o 
 -10   5   7       36.95       35.37     27.30 o 
  -9   5   7      923.07      931.97     53.01 o 
  -8   5   7      376.27      407.61     23.15 o 
  -7   5   7     1918.15     2043.15     52.27 o 
  -6   5   7      599.38      626.96     26.10 o 
  -5   5   7      416.42      465.76     30.76 o 
  -4   5   7      220.19      227.59     15.53 o 
  -3   5   7       14.51       24.03      9.16 o 
  -2   5   7     2692.58     2840.71     82.15 o 
  -1   5   7     2275.23     2287.98     52.95 o 
   0   5   7        5.83       17.70     17.03 o 
   1   5   7     2128.82     2165.31     82.40 o 
   2   5   7        2.76        0.53     14.12 o 
   3   5   7       34.93       19.14     18.95 o 
   4   5   7      443.37      417.50     25.71 o 
   5   5   7      123.28      149.01     47.67 o 
   6   5   7        6.76       -7.68     22.42 o 
 -10   6   7       80.25       89.47     32.35 o 
  -9   6   7      140.70      215.00     33.57 o 
  -8   6   7      100.61      103.28     16.50 o 
  -7   6   7     1408.93     1248.31     39.43 o 
  -6   6   7      426.27      372.17     25.32 o 
  -5   6   7      734.63      731.28     31.42 o 
  -4   6   7     3111.11     3148.68    122.55 o 
  -3   6   7      111.37      133.86     13.95 o 
  -2   6   7      327.08      361.73     19.79 o 
  -1   6   7     2742.49     2721.59     95.45 o 
   0   6   7     1238.57     1150.70     56.16 o 
   1   6   7      371.55      375.07     35.87 o 
   2   6   7      159.64      204.53     33.18 o 
   3   6   7      103.39      103.81     30.16 o 
   4   6   7       28.71       33.23     16.19 o 
   5   6   7       16.49       26.12     16.68 o 
   6   6   7        1.22      -23.09     19.83 o 
  -9   7   7      451.49      487.94     46.04 o 
  -8   7   7       95.33       96.44     26.11 o 
  -7   7   7        0.30      -18.29     13.21 o 
  -6   7   7     2710.60     2810.53     68.49 o 
  -5   7   7      742.96      777.27     30.84 o 
  -4   7   7       87.46       79.92     14.71 o 
  -3   7   7       90.00       94.04     14.53 o 
  -2   7   7      815.26      809.93     47.87 o 
  -1   7   7      102.12      151.01     27.99 o 
   0   7   7      242.56      272.00     32.63 o 
   1   7   7        2.21       -4.92     24.31 o 
   2   7   7     1225.97     1140.18     62.87 o 
   3   7   7       92.71       86.92     31.88 o 
   4   7   7        9.48       29.14     29.38 o 
   5   7   7       56.25       65.46     33.58 o 
  -8   8   7      182.67      227.88     36.58 o 
  -7   8   7       60.30       94.51     26.13 o 
  -6   8   7        4.46       -0.24     14.04 o 
  -5   8   7       84.02       75.39     16.56 o 
  -4   8   7      770.70      780.08     32.59 o 
  -3   8   7     2124.92     2105.51     83.87 o 
  -2   8   7      232.59      232.00     31.04 o 
  -1   8   7      149.49      152.02     30.67 o 
   0   8   7       72.86       63.97     25.82 o 
   1   8   7      296.96      198.57     34.07 o 
   2   8   7      260.57      279.04     37.58 o 
   3   8   7       78.43       31.37     30.51 o 
   4   8   7       28.82       -7.70     30.63 o 
  -7   9   7       17.75       41.98     29.39 o 
  -6   9   7      468.62      504.35     30.39 o 
  -5   9   7       66.90       34.49     17.45 o 
  -4   9   7       64.17       77.71     27.32 o 
  -3   9   7       28.06       27.51     23.57 o 
  -2   9   7      442.48      350.91     40.45 o 
  -1   9   7      558.68      503.83     47.37 o 
   0   9   7      371.37      396.25     42.15 o 
   1   9   7        0.89        9.70     26.20 o 
   2   9   7        1.44      -22.60     27.04 o 
  -5  10   7       66.12       91.81     30.65 o 
  -4  10   7       85.95       55.97     29.83 o 
  -3  10   7       87.24       95.35     30.33 o 
  -2  10   7      131.90      149.02     35.63 o 
  -1  10   7      102.42      117.35     32.19 o 
   0  10   7       86.39       97.00     34.68 o 
  -2 -10   8       58.65       99.20     24.12 o 
  -1 -10   8        0.75        8.59     21.68 o 
   0 -10   8        8.80       27.41     22.91 o 
  -5  -9   8       84.01       86.05     39.78 o 
  -4  -9   8      291.98      354.94     73.58 o 
  -3  -9   8      128.95      159.22     23.23 o 
  -2  -9   8        2.89      -15.03     17.66 o 
  -1  -9   8       14.60        8.00     30.45 o 
   0  -9   8      205.02      228.89     27.35 o 
   1  -9   8       23.48        5.14     20.16 o 
   2  -9   8      442.56      409.89     33.14 o 
  -7  -8   8        0.56      -11.70     18.32 o 
  -6  -8   8       11.04       12.76     16.95 o 
  -5  -8   8       43.75       74.21     18.24 o 
  -4  -8   8      294.44      320.27     21.96 o 
  -3  -8   8      443.34      446.96     22.84 o 
  -2  -8   8      143.44      124.34     21.04 o 
  -1  -8   8      210.73      257.67     24.58 o 
   0  -8   8      188.94      191.23     23.70 o 
   1  -8   8       39.51       24.47     20.19 o 
   2  -8   8       37.91       -9.41     25.35 o 
   3  -8   8      220.01      225.22     26.90 o 
   4  -8   8        0.14      -27.83     18.56 o 
  -8  -7   8      198.88      258.91     55.22 o 
  -7  -7   8       39.65       28.33     16.78 o 
  -6  -7   8       16.64       17.30     15.46 o 
  -5  -7   8       70.48       34.62     12.21 o 
  -4  -7   8        6.31       -0.75     10.49 o 
  -3  -7   8      329.60      363.59     22.16 o 
  -2  -7   8      212.87      265.49     22.87 o 
  -1  -7   8       24.88       38.79     16.95 o 
   0  -7   8     1448.92     1540.93     51.85 o 
   1  -7   8       61.26       48.82     18.10 o 
   2  -7   8        4.95       -5.16     15.84 o 
   3  -7   8      628.62      615.28     57.88 o 
   4  -7   8      232.19      259.78     62.09 o 
   5  -7   8        0.05      -17.91     20.63 o 
  -9  -6   8        0.09      -14.61     18.66 o 
  -8  -6   8        0.14        6.37     16.29 o 
  -7  -6   8        3.69       -8.11     14.77 o 
  -6  -6   8      295.03      320.10     17.95 o 
  -5  -6   8      382.81      414.54     19.98 o 
  -4  -6   8       69.95       75.95     11.75 o 
  -3  -6   8      108.58       94.41     11.80 o 
  -2  -6   8     2010.07     2019.15     43.74 o 
  -1  -6   8     1240.36     1174.19     41.37 o 
   0  -6   8      105.13      109.83     18.11 o 
   1  -6   8       43.64       32.94     17.41 o 
   2  -6   8       42.14       45.08     17.20 o 
   3  -6   8      534.15      551.47     47.69 o 
   4  -6   8       22.60       48.31     18.96 o 
   5  -6   8        9.58       14.33     18.29 o 
  -9  -5   8       17.79       18.91     17.09 o 
  -8  -5   8       56.90       77.72     32.56 o 
  -7  -5   8      428.57      457.42     56.53 o 
  -6  -5   8        2.33        6.24     10.02 o 
  -5  -5   8        7.00       10.67      9.74 o 
  -4  -5   8       42.84       51.88     10.23 o 
  -3  -5   8      710.74      748.32     30.03 o 
  -2  -5   8      356.09      387.95     23.47 o 
  -1  -5   8        2.90        7.37      8.18 o 
   0  -5   8      339.06      353.36     22.48 o 
   1  -5   8     1902.91     1877.07     53.07 o 
   2  -5   8      316.48      334.13     22.67 o 
   3  -5   8      181.03      178.12     19.75 o 
   4  -5   8       17.59       19.38     16.53 o 
   5  -5   8       95.37      122.37     20.68 o 
   6  -5   8      112.62       78.12     21.53 o 
 -10  -4   8      219.77      284.05     40.32 o 
  -9  -4   8      137.44      110.02     33.92 o 
  -8  -4   8       64.83       72.21     27.94 o 
  -7  -4   8       45.53       40.99     10.52 o 
  -6  -4   8       33.35        8.71     17.84 o 
  -5  -4   8      437.53      430.96     18.13 o 
  -4  -4   8     1396.35     1425.81     32.88 o 
  -3  -4   8      136.73      136.93     10.85 o 
  -2  -4   8      707.13      744.40     21.41 o 
  -1  -4   8       42.61       37.27      8.42 o 
   0  -4   8     1040.96     1003.74     33.39 o 
   1  -4   8      101.42       97.51     13.93 o 
   2  -4   8      478.03      498.17     25.44 o 
   3  -4   8        4.22        4.86     12.97 o 
   4  -4   8     1075.35     1030.17     40.02 o 
   5  -4   8      324.76      355.92     51.56 o 
   6  -4   8       35.42       17.62     16.44 o 
 -10  -3   8      115.26      117.87     24.73 o 
  -9  -3   8        3.62       12.17     14.48 o 
  -8  -3   8      125.66      146.45     13.98 o 
  -7  -3   8      576.83      575.98     21.40 o 
  -6  -3   8        3.71        8.40      8.38 o 
  -5  -3   8       70.48       61.72      9.23 o 
  -4  -3   8      735.86      611.21     24.05 o 
  -3  -3   8     1664.21     1642.02     34.56 o 
  -2  -3   8      888.53      902.12     23.06 o 
  -1  -3   8     1112.97     1025.23     29.14 o 
   0  -3   8      560.21      538.68     16.78 o 
   1  -3   8       67.84       81.46     14.61 o 
   2  -3   8       72.75       74.45     14.14 o 
   3  -3   8      281.85      279.30     19.70 o 
   4  -3   8      930.53      932.94     34.48 o 
   5  -3   8      520.84      543.08     28.84 o 
   6  -3   8       15.37       32.95     25.90 o 
   7  -3   8      146.94      114.45     31.04 o 
 -11  -2   8        0.85       22.94     19.75 o 
 -10  -2   8        3.71        9.47     17.97 o 
  -9  -2   8      687.93      697.26     26.61 o 
  -8  -2   8      664.47      678.90     23.05 o 
  -7  -2   8        1.38       -8.58      7.80 o 
  -6  -2   8      225.05      226.68     14.63 o 
  -5  -2   8      169.06      196.54     12.03 o 
  -4  -2   8       12.12        6.99      8.96 o 
  -3  -2   8       84.72       77.15      8.52 o 
  -2  -2   8       43.62       40.16      6.82 o 
  -1  -2   8     4645.53     4434.98    106.18 o 
   0  -2   8     1633.89     1572.69     39.95 o 
   1  -2   8       76.12       94.35     12.22 o 
   2  -2   8        3.00        4.87     15.44 o 
   3  -2   8      284.11      294.59     18.66 o 
   4  -2   8        1.73       -3.75     11.72 o 
   5  -2   8        7.99      -13.00     12.65 o 
   6  -2   8      118.07      130.54     29.65 o 
   7  -2   8       24.49       19.84     27.94 o 
 -11  -1   8        3.42       -3.33     20.26 o 
 -10  -1   8        0.01        3.95     23.26 o 
  -9  -1   8        5.65       14.18     14.33 o 
  -8  -1   8      108.18       98.40     14.42 o 
  -7  -1   8      314.87      301.88     19.56 o 
  -6  -1   8     4148.61     4043.24     70.59 o 
  -5  -1   8     1558.96     1583.93     58.93 o 
  -4  -1   8      154.74      188.20     10.53 o 
  -3  -1   8      218.60      223.75     10.73 o 
  -2  -1   8     2920.78     2677.88     62.50 o 
  -1  -1   8       17.81       33.25      8.44 o 
   0  -1   8      536.83      553.32     16.34 o 
   1  -1   8       27.71       28.30      7.83 o 
   2  -1   8      152.69      163.78     28.58 o 
   3  -1   8      860.65      752.40     27.52 o 
   4  -1   8      207.58      212.34     16.91 o 
   5  -1   8      245.85      303.37     32.60 o 
   6  -1   8      784.39      868.78     51.38 o 
   7  -1   8       76.53       88.53     30.88 o 
 -11   0   8      529.75      557.86     40.17 o 
 -10   0   8       37.14       72.94     15.01 o 
  -9   0   8      266.67      303.53     19.77 o 
  -8   0   8      413.81      396.02     24.74 o 
  -7   0   8      174.62      172.32     17.98 o 
  -6   0   8       42.46       36.03      8.82 o 
  -5   0   8     1491.97     1484.26     31.13 o 
  -4   0   8     2235.45     2255.40     69.46 o 
  -3   0   8     1319.61     1202.27     30.47 o 
  -2   0   8     1046.90     1006.58     22.74 o 
  -1   0   8        6.91       10.68      5.85 o 
   0   0   8      588.05      582.96     20.19 o 
   1   0   8     2498.30     2537.58     49.23 o 
   2   0   8       48.24       55.53     22.74 o 
   3   0   8     1124.75     1168.23     54.52 o 
   4   0   8        0.71      -15.35     17.44 o 
   5   0   8       25.41       27.41     19.50 o 
   6   0   8      521.44      523.85     41.95 o 
   7   0   8        1.02       11.40     24.79 o 
 -11   1   8      164.12      185.78     20.26 o 
 -10   1   8      824.39      839.08     33.28 o 
  -9   1   8      141.72      160.79     16.50 o 
  -8   1   8       57.13       56.43     12.42 o 
  -7   1   8       65.20       53.16     11.90 o 
  -6   1   8      254.69      267.02     23.49 o 
  -5   1   8     3045.04     2921.80     67.41 o 
  -4   1   8     4094.45     4014.94     67.20 o 
  -3   1   8     2236.63     2314.60     41.90 o 
  -2   1   8     3109.22     3002.82     62.70 o 
  -1   1   8        4.39        1.32      5.87 o 
   0   1   8      127.15      131.52      8.86 o 
   1   1   8     2415.38     2476.54     45.44 o 
   2   1   8      141.96      159.17     11.23 o 
   3   1   8      195.92      232.48     25.87 o 
   4   1   8      500.05      504.76     37.71 o 
   5   1   8       25.94       15.05     20.37 o 
   6   1   8      188.72      187.24     29.75 o 
   7   1   8       39.61       14.28     28.39 o 
 -11   2   8      125.63       74.43     25.70 o 
 -10   2   8      236.99      268.89     21.91 o 
  -9   2   8      113.42      102.21     15.36 o 
  -8   2   8     1257.38     1240.07     37.78 o 
  -7   2   8     1309.47     1310.68     91.08 o 
  -6   2   8       22.30       28.86     10.28 o 
  -5   2   8      255.77      274.83     15.52 o 
  -4   2   8     6716.91     6773.45    200.62 o 
  -3   2   8     3626.15     3512.80     73.68 o 
  -2   2   8      529.85      536.15     26.04 o 
  -1   2   8      211.72      200.09     10.16 o 
   0   2   8      723.48      744.65     19.37 o 
   1   2   8      915.71      966.18     23.45 o 
   2   2   8      367.29      404.37     20.88 o 
   3   2   8       24.09       49.05     13.59 o 
   4   2   8     1184.42     1305.95     58.91 o 
   5   2   8      394.44      369.85     33.71 o 
   6   2   8        3.81       -9.27     22.71 o 
   7   2   8      207.80      196.04     34.92 o 
 -11   3   8       88.73      101.27     28.34 o 
 -10   3   8       65.99       77.20     16.81 o 
  -9   3   8     1349.56     1429.27     43.13 o 
  -8   3   8      644.31      675.87     28.00 o 
  -7   3   8      164.15      132.50     14.51 o 
  -6   3   8      810.10      774.40     27.40 o 
  -5   3   8     1638.36     1622.08     42.09 o 
  -4   3   8        5.46       -1.30     11.15 o 
  -3   3   8      390.82      400.56     19.32 o 
  -2   3   8      554.15      558.06     21.71 o 
  -1   3   8     4020.66     4009.07     82.59 o 
   0   3   8     1161.05     1143.63     27.51 o 
   1   3   8       85.56       88.06     12.02 o 
   2   3   8       66.64       84.91     13.75 o 
   3   3   8      109.06      103.51     16.10 o 
   4   3   8       69.95       56.04     21.51 o 
   5   3   8        0.14        0.81     19.25 o 
   6   3   8       24.49       45.73     23.68 o 
 -10   4   8        2.35       14.01     24.61 o 
  -9   4   8        8.28       10.08     13.37 o 
  -8   4   8       34.54       25.61     12.80 o 
  -7   4   8     1387.82     1319.72     68.75 o 
  -6   4   8     4629.91     4481.77     94.81 o 
  -5   4   8      285.23      304.82     17.72 o 
  -4   4   8      648.14      674.00     24.76 o 
  -3   4   8      306.65      327.83     28.41 o 
  -2   4   8     1431.86     1436.56     38.34 o 
  -1   4   8       31.79       20.94     11.00 o 
   0   4   8      225.71      234.58     25.26 o 
   1   4   8      403.77      402.21     21.15 o 
   2   4   8     1910.34     2032.37     53.18 o 
   3   4   8      243.86      242.66     29.55 o 
   4   4   8       19.33        5.77      8.69 o 
   5   4   8      198.20      212.19     28.15 o 
   6   4   8      122.00      144.51     30.25 o 
 -10   5   8      109.83      101.17     30.64 o 
  -9   5   8      340.65      428.84     25.57 o 
  -8   5   8        3.28        3.91     12.32 o 
  -7   5   8      511.96      473.38     24.55 o 
  -6   5   8      112.33      129.31     18.16 o 
  -5   5   8     2851.42     2757.50     64.49 o 
  -4   5   8     1782.24     1740.39     45.61 o 
  -3   5   8     1597.90     1531.30     50.94 o 
  -2   5   8        9.29       10.49      9.95 o 
  -1   5   8      316.67      311.61     19.06 o 
   0   5   8      404.52      453.82     35.29 o 
   1   5   8      433.15      454.64     37.04 o 
   2   5   8      233.21      259.63     35.37 o 
   3   5   8      150.36      144.02     17.70 o 
   4   5   8       35.91       17.82     15.20 o 
   5   5   8      210.06      186.55     28.92 o 
  -9   6   8      401.39      438.93     40.13 o 
  -8   6   8        5.36        0.97     13.39 o 
  -7   6   8      130.06      102.77     22.40 o 
  -6   6   8      145.88      138.87     15.74 o 
  -5   6   8     1236.73     1157.40     61.05 o 
  -4   6   8        2.02        6.15     10.47 o 
  -3   6   8      758.45      763.87     33.59 o 
  -2   6   8     1248.21     1188.40     36.24 o 
  -1   6   8      144.05      120.08     25.60 o 
   0   6   8       16.79       27.74     23.32 o 
   1   6   8      100.22      167.90     31.29 o 
   2   6   8       96.94      102.96     28.44 o 
   3   6   8      325.89      295.62     39.77 o 
   4   6   8      105.03      111.96     33.57 o 
   5   6   8       42.99       55.96     32.06 o 
  -9   7   8      231.60      252.43     35.57 o 
  -8   7   8     1969.07     1986.18     56.98 o 
  -7   7   8      978.83      968.13     49.48 o 
  -6   7   8      167.12      184.06     19.09 o 
  -5   7   8       20.13       18.24     13.37 o 
  -4   7   8      587.96      493.02     25.40 o 
  -3   7   8      183.91      190.86     17.24 o 
  -2   7   8      118.26      137.43     25.57 o 
  -1   7   8       41.12       39.84     23.29 o 
   0   7   8      346.42      385.77     38.80 o 
   1   7   8       72.20       68.79     28.41 o 
   2   7   8       20.96        5.71     25.64 o 
   3   7   8       34.46        5.64     28.63 o 
   4   7   8      424.18      434.59     47.77 o 
  -8   8   8       77.53      130.14     30.85 o 
  -7   8   8      115.09      118.25     19.86 o 
  -6   8   8      938.97      814.18     35.35 o 
  -5   8   8      600.34      667.51     31.27 o 
  -4   8   8      114.93       74.36     17.10 o 
  -3   8   8        8.38        9.33     21.43 o 
  -2   8   8       55.92       37.77     24.25 o 
  -1   8   8      848.45      963.52     57.74 o 
   0   8   8        1.12      -34.52     23.01 o 
   1   8   8      131.42      107.10     31.94 o 
   2   8   8        3.29       -0.69     29.66 o 
   3   8   8       56.08       53.83     31.75 o 
  -6   9   8      530.67      502.98     30.29 o 
  -5   9   8      181.21      194.60     33.63 o 
  -4   9   8      631.24      661.03     48.78 o 
  -3   9   8        8.18      -32.29     21.70 o 
  -2   9   8        2.90       19.99     27.92 o 
  -1   9   8       29.01       38.59     29.37 o 
   0   9   8       32.72       -6.21     27.74 o 
   1   9   8       33.46       16.14     29.70 o 
  -3  10   8       87.21       73.07     34.38 o 
  -2  10   8       54.41       62.25     33.01 o 
  -4  -9   9        4.84      -14.92     29.74 o 
  -3  -9   9       39.45       22.06     29.39 o 
  -2  -9   9      202.25      234.82     26.22 o 
  -1  -9   9       69.52       80.86     30.95 o 
   0  -9   9       45.17       50.14     23.46 o 
   1  -9   9       38.70       30.71     23.95 o 
  -6  -8   9        0.02      -23.84     16.69 o 
  -5  -8   9        6.28        3.54     17.23 o 
  -4  -8   9       50.11       60.54     14.93 o 
  -3  -8   9      121.79      138.70     24.67 o 
  -2  -8   9       90.30       83.09     21.81 o 
  -1  -8   9      207.75      164.73     23.17 o 
   0  -8   9        5.21       -1.38     19.09 o 
   1  -8   9      665.46      730.69     39.58 o 
   2  -8   9       76.13      103.66     44.99 o 
   3  -8   9       14.87        9.13     21.01 o 
  -7  -7   9      121.38      171.32     23.11 o 
  -6  -7   9       63.32       33.48     17.64 o 
  -5  -7   9       31.85       19.38     12.44 o 
  -4  -7   9      301.56      330.25     19.66 o 
  -3  -7   9      203.26      171.44     15.41 o 
  -2  -7   9       10.19       28.29     16.30 o 
  -1  -7   9       84.08       98.87     33.69 o 
   0  -7   9        9.40       25.12     17.25 o 
   1  -7   9      409.58      461.22     45.69 o 
   2  -7   9      387.88      388.77     28.56 o 
   3  -7   9        3.44       13.76     18.74 o 
   4  -7   9      167.14      163.86     50.66 o 
  -8  -6   9        1.49        3.77     20.17 o 
  -7  -6   9        1.21        2.37     15.81 o 
  -6  -6   9        6.56        5.23     11.85 o 
  -5  -6   9      119.24       91.88     13.66 o 
  -4  -6   9      391.66      439.03     20.73 o 
  -3  -6   9      600.44      539.40     21.61 o 
  -2  -6   9      129.30      156.19     19.45 o 
  -1  -6   9       53.46       57.10     16.18 o 
   0  -6   9      162.08      161.83     20.14 o 
   1  -6   9        8.93        4.92     15.65 o 
   2  -6   9        8.51       17.96     17.68 o 
   3  -6   9      105.18       90.85     20.74 o 
   4  -6   9      220.13      211.08     26.82 o 
   5  -6   9      106.14       98.73     23.15 o 
  -9  -5   9      313.42      344.83     39.93 o 
  -8  -5   9       59.86       41.41     20.63 o 
  -7  -5   9       20.24        3.10     11.12 o 
  -6  -5   9      103.49      129.57     13.81 o 
  -5  -5   9      568.50      494.38     20.58 o 
  -4  -5   9       18.33       19.86      9.61 o 
  -3  -5   9      257.34      246.14     15.01 o 
  -2  -5   9       10.95       12.83     13.54 o 
  -1  -5   9      286.66      331.38     22.42 o 
   0  -5   9      511.73      522.62     27.54 o 
   1  -5   9       69.18       72.13     16.77 o 
   2  -5   9      156.36      126.99     20.56 o 
   3  -5   9     1556.26     1546.66     56.48 o 
   4  -5   9        5.31        7.02     16.55 o 
   5  -5   9        9.13       19.55     18.70 o 
 -10  -4   9       11.20       35.22     20.50 o 
  -9  -4   9       85.87       85.88     18.79 o 
  -8  -4   9      473.85      470.17     43.09 o 
  -7  -4   9       73.85       86.29     12.03 o 
  -6  -4   9      304.67      337.73     17.01 o 
  -5  -4   9      310.10      313.62     16.39 o 
  -4  -4   9        2.39       -2.90      8.68 o 
  -3  -4   9      523.12      546.48     19.79 o 
  -2  -4   9     1465.99     1417.80     32.60 o 
  -1  -4   9      270.53      263.40     27.99 o 
   0  -4   9      895.30      937.09     33.22 o 
   1  -4   9        3.99        9.87     14.43 o 
   2  -4   9      309.10      259.40     20.04 o 
   3  -4   9      376.28      367.07     24.86 o 
   4  -4   9        1.95       -7.99     15.59 o 
   5  -4   9       33.82       18.12     23.20 o 
   6  -4   9      338.38      314.53     40.89 o 
 -10  -3   9       30.25       28.99     22.51 o 
  -9  -3   9       41.12       28.89     12.89 o 
  -8  -3   9      722.98      745.99     29.93 o 
  -7  -3   9      438.64      475.18     19.90 o 
  -6  -3   9      746.85      747.85     23.86 o 
  -5  -3   9     1020.05      956.58     26.15 o 
  -4  -3   9       29.17       27.78      8.78 o 
  -3  -3   9       74.94       95.97      9.74 o 
  -2  -3   9     2098.92     2089.03     41.45 o 
  -1  -3   9       10.12        9.82     10.08 o 
   0  -3   9      225.56      205.03     16.14 o 
   1  -3   9      733.23      674.07     27.52 o 
   2  -3   9      288.29      266.22     19.84 o 
   3  -3   9      304.16      277.42     20.42 o 
   4  -3   9      241.57      248.90     20.96 o 
   5  -3   9        9.31       22.53     15.49 o 
   6  -3   9      284.33      222.45     34.18 o 
 -10  -2   9      143.87      159.48     25.82 o 
  -9  -2   9       18.49       -6.41     12.36 o 
  -8  -2   9      454.49      443.74     22.12 o 
  -7  -2   9     1749.38     1705.18     38.49 o 
  -6  -2   9      685.12      651.23     27.97 o 
  -5  -2   9      368.81      397.05     24.24 o 
  -4  -2   9      197.02      208.88     22.03 o 
  -3  -2   9     1173.31     1224.41     40.54 o 
  -2  -2   9      930.07      949.35     23.99 o 
  -1  -2   9       80.40       80.52     12.58 o 
   0  -2   9       10.23       12.09      7.22 o 
   1  -2   9     2877.12     2940.93     68.04 o 
   2  -2   9      418.77      431.98     30.53 o 
   3  -2   9        0.13        4.52     11.37 o 
   4  -2   9      697.49      673.06     29.61 o 
   5  -2   9       73.39       59.16     25.16 o 
   6  -2   9      119.09       88.22     29.56 o 
 -11  -1   9      135.09      127.78     27.19 o 
 -10  -1   9       14.25       30.26     15.54 o 
  -9  -1   9       51.81       53.18     14.11 o 
  -8  -1   9      612.38      634.38     26.86 o 
  -7  -1   9       32.25       22.01     10.73 o 
  -6  -1   9       12.71       13.41      8.57 o 
  -5  -1   9      282.67      287.13     13.83 o 
  -4  -1   9     5311.19     5148.33     85.58 o 
  -3  -1   9      341.61      352.16     29.85 o 
  -2  -1   9      156.91      176.58     10.75 o 
  -1  -1   9      193.02      155.87     10.98 o 
   0  -1   9        1.21        0.34      6.64 o 
   1  -1   9      320.50      300.35     63.69 o 
   2  -1   9       58.60       51.62     12.15 o 
   3  -1   9      246.56      258.94     18.07 o 
   4  -1   9     1204.29     1191.01     58.20 o 
   5  -1   9      271.20      272.71     33.71 o 
   6  -1   9       45.30       35.65     25.38 o 
 -11   0   9        0.49       21.46     15.91 o 
 -10   0   9      358.94      409.84     28.59 o 
  -9   0   9     1060.58     1064.47     70.26 o 
  -8   0   9       86.65       92.33     15.55 o 
  -7   0   9       91.33      107.84     13.84 o 
  -6   0   9      778.11      779.71     44.94 o 
  -5   0   9      428.70      410.49     16.06 o 
  -4   0   9      506.89      499.29     16.99 o 
  -3   0   9       43.12       42.96      9.97 o 
  -2   0   9     1357.41     1345.14     28.84 o 
  -1   0   9     4194.22     4062.41     68.54 o 
   0   0   9      243.95      253.05     12.20 o 
   1   0   9      516.75      489.07     17.14 o 
   2   0   9     2023.22     2065.31     50.77 o 
   3   0   9      181.79      153.07     24.70 o 
   4   0   9      243.50      267.27     30.99 o 
   5   0   9       21.92        6.51     22.50 o 
   6   0   9        0.56      -16.97     22.56 o 
 -11   1   9      104.59      130.46     30.81 o 
 -10   1   9       18.25       15.10     14.10 o 
  -9   1   9      198.60      166.18     17.46 o 
  -8   1   9      637.17      671.83     39.03 o 
  -7   1   9     1810.26     1790.80     67.17 o 
  -6   1   9     1738.36     1797.11     46.06 o 
  -5   1   9       25.96       23.26      9.98 o 
  -4   1   9      298.99      305.63     21.71 o 
  -3   1   9      795.41      794.84     20.50 o 
  -2   1   9      312.68      319.79     15.14 o 
  -1   1   9     1436.29     1586.36     38.68 o 
   0   1   9      445.51      415.84     45.00 o 
   1   1   9      306.03      293.46     16.00 o 
   2   1   9      545.69      547.14     23.21 o 
   3   1   9      368.29      395.29     31.75 o 
   4   1   9       15.89       -0.18     18.42 o 
   5   1   9      262.35      345.82     35.36 o 
   6   1   9      196.33      236.53     33.93 o 
 -11   2   9        9.66       18.39     15.90 o 
 -10   2   9       66.25       55.49     17.01 o 
  -9   2   9        7.57       -5.76     13.35 o 
  -8   2   9      400.19      390.31     22.04 o 
  -7   2   9        0.26        3.49     10.55 o 
  -6   2   9     2141.13     2092.44     52.12 o 
  -5   2   9      464.03      462.99     21.51 o 
  -4   2   9       47.08       47.25     10.45 o 
  -3   2   9        5.02       13.01      8.65 o 
  -2   2   9      224.56      250.84     15.55 o 
  -1   2   9      237.31      243.77     11.77 o 
   0   2   9     1737.64     1785.54     35.99 o 
   1   2   9      155.34      155.17     12.71 o 
   2   2   9      612.60      623.08     26.93 o 
   3   2   9      185.96      173.11     23.80 o 
   4   2   9        4.77       39.23     21.70 o 
   5   2   9      187.58      188.29     31.74 o 
   6   2   9      236.49      239.82     36.87 o 
 -10   3   9      102.53      136.71     19.46 o 
  -9   3   9        5.89       13.46     16.54 o 
  -8   3   9      119.13       99.96     15.72 o 
  -7   3   9      630.37      639.04     26.87 o 
  -6   3   9      177.45      182.35     16.34 o 
  -5   3   9      177.25      223.66     16.68 o 
  -4   3   9        4.59       -8.89     13.62 o 
  -3   3   9     1980.82     1965.93     48.08 o 
  -2   3   9      521.52      480.67     20.83 o 
  -1   3   9      277.83      294.52     17.12 o 
   0   3   9      930.71     1020.41     34.51 o 
   1   3   9     2015.61     2123.82     53.65 o 
   2   3   9       86.90       91.54     15.30 o 
   3   3   9       51.51       89.18     16.94 o 
   4   3   9       90.08       79.55     24.50 o 
   5   3   9      133.79      122.29     28.52 o 
   6   3   9       23.87       -3.81     25.95 o 
 -10   4   9       53.85       42.11     17.34 o 
  -9   4   9      898.05      915.11     35.72 o 
  -8   4   9      651.40      703.92     30.21 o 
  -7   4   9      119.71      144.49     16.23 o 
  -6   4   9      124.66      116.44     15.15 o 
  -5   4   9      820.19      854.45     37.94 o 
  -4   4   9     1743.92     1775.45     46.49 o 
  -3   4   9       76.98       58.20     15.37 o 
  -2   4   9      686.63      704.42     25.77 o 
  -1   4   9      113.76      115.89     12.54 o 
   0   4   9      185.12      236.14     28.24 o 
   1   4   9        3.54       -5.68     20.26 o 
   2   4   9        3.44      -32.35     21.57 o 
   3   4   9      266.17      306.89     23.16 o 
   4   4   9      496.61      520.73     39.81 o 
   5   4   9       41.40       24.58     24.35 o 
 -10   5   9      967.24      957.33     58.31 o 
  -9   5   9      433.96      475.58     58.22 o 
  -8   5   9      754.56      726.07     31.58 o 
  -7   5   9      821.27      814.42     31.92 o 
  -6   5   9        4.24       -1.42     21.46 o 
  -5   5   9      159.38      146.18     15.92 o 
  -4   5   9        2.60        0.02     10.30 o 
  -3   5   9       39.52       36.58     11.39 o 
  -2   5   9      881.93      859.77     29.67 o 
  -1   5   9     1152.19     1216.64     57.97 o 
   0   5   9      192.47      228.79     30.72 o 
   1   5   9        2.61      -20.60     21.75 o 
   2   5   9      141.45      134.12     32.30 o 
   3   5   9        0.28       -3.68     26.72 o 
   5   5   9       58.02       45.33     25.57 o 
  -9   6   9      294.76      299.57     24.92 o 
  -8   6   9      754.87      751.72     33.45 o 
  -7   6   9      770.82      751.66     32.51 o 
  -6   6   9       40.94       41.02     17.29 o 
  -5   6   9      750.87      801.15     53.91 o 
  -4   6   9      344.12      367.48     32.51 o 
  -3   6   9      450.28      412.01     32.38 o 
  -2   6   9       42.64       29.30     22.38 o 
  -1   6   9      938.50      937.32     52.40 o 
   0   6   9      637.77      654.95     46.73 o 
   1   6   9      321.39      342.75     39.86 o 
   2   6   9      215.69      267.01     37.80 o 
   3   6   9        0.71       13.85     30.25 o 
   4   6   9       57.14       94.28     34.51 o 
  -8   7   9      247.71      195.38     28.26 o 
  -7   7   9      527.33      497.68     28.69 o 
  -6   7   9     1168.47     1120.84     39.87 o 
  -5   7   9      954.94     1014.48     56.64 o 
  -4   7   9        2.00       -8.15     12.77 o 
  -3   7   9        1.15       27.75     22.35 o 
  -2   7   9       18.33       30.53     23.56 o 
  -1   7   9        1.00       -3.57     22.63 o 
   0   7   9       30.34       46.75     26.38 o 
   1   7   9      116.72      102.35     31.73 o 
   2   7   9      479.40      443.75     45.61 o 
   3   7   9       34.63       17.68     31.35 o 
  -7   8   9       39.93       41.58     18.38 o 
  -6   8   9        9.36      -12.99     30.68 o 
  -5   8   9        9.37       10.65     15.25 o 
  -4   8   9      670.32      729.77     51.39 o 
  -3   8   9     1439.54     1493.27     71.62 o 
  -2   8   9        0.95        6.35     23.91 o 
  -1   8   9       54.71       28.74     28.32 o 
   0   8   9      172.41      104.08     33.28 o 
   1   8   9       77.71       87.84     33.62 o 
   2   8   9        7.28        9.79     33.70 o 
  -5   9   9      244.01      198.35     34.82 o 
  -4   9   9      335.53      372.92     42.24 o 
  -3   9   9        1.26      -22.10     27.14 o 
  -2   9   9      143.79      150.73     35.11 o 
  -1   9   9      224.23      244.73     40.20 o 
   0   9   9      253.95      264.44     45.48 o 
  -5  -8  10      111.28      109.62     17.56 o 
  -4  -8  10        5.43       -9.62     17.87 o 
  -3  -8  10      145.23      151.61     23.65 o 
  -2  -8  10       22.50       35.34     20.85 o 
  -1  -8  10      163.63      175.74     29.25 o 
   0  -8  10       58.29       47.71     22.43 o 
   1  -8  10       25.73       -0.96     20.75 o 
  -7  -7  10       16.13       30.52     28.57 o 
  -6  -7  10       31.41       22.77     14.53 o 
  -5  -7  10      173.45      147.64     17.05 o 
  -4  -7  10       75.23       68.14     14.88 o 
  -3  -7  10        5.21       -6.81     22.44 o 
  -2  -7  10       92.66       69.98     29.71 o 
  -1  -7  10       73.57       52.42     19.66 o 
   0  -7  10       64.13       74.32     21.06 o 
   1  -7  10       30.41       26.16     23.00 o 
   2  -7  10        2.01       -2.18     18.44 o 
   3  -7  10      253.74      209.03     26.37 o 
  -8  -6  10       19.61       27.07     19.48 o 
  -7  -6  10       18.39       26.31     19.95 o 
  -6  -6  10       88.32      115.75     15.14 o 
  -5  -6  10      346.27      333.27     19.56 o 
  -4  -6  10       37.88       31.11     12.17 o 
  -3  -6  10      134.22      145.04     14.97 o 
  -2  -6  10      591.41      567.18     30.41 o 
  -1  -6  10      151.54      166.90     21.56 o 
   0  -6  10        0.29      -14.36     15.76 o 
   1  -6  10      437.11      374.06     27.38 o 
   2  -6  10        6.43        5.53     17.69 o 
   3  -6  10      129.07      146.63     23.44 o 
   4  -6  10        7.45       13.93     28.31 o 
  -9  -5  10        1.57        3.05     17.46 o 
  -8  -5  10       32.74       17.94     17.90 o 
  -7  -5  10      574.85      592.75     25.00 o 
  -6  -5  10      159.55      149.68     15.18 o 
  -5  -5  10       92.13       99.39     13.11 o 
  -4  -5  10      106.05      124.76     13.88 o 
  -3  -5  10        0.47        1.30     11.59 o 
  -2  -5  10      271.23      298.75     22.04 o 
  -1  -5  10        3.48      -20.51     13.67 o 
   0  -5  10      187.39      174.60     37.03 o 
   1  -5  10     1199.10     1081.62     59.02 o 
   2  -5  10       46.45       48.91     17.31 o 
   3  -5  10       18.92       22.14     16.55 o 
   4  -5  10       81.56       77.61     21.45 o 
  -9  -4  10      127.77      120.22     20.61 o 
  -8  -4  10        0.95       -5.55     12.15 o 
  -7  -4  10       65.33       64.90     12.24 o 
  -6  -4  10       99.76       76.94     12.47 o 
  -5  -4  10      616.24      694.92     24.10 o 
  -4  -4  10     1335.78     1444.63     35.04 o 
  -3  -4  10       12.38        4.94      8.90 o 
  -2  -4  10       36.21       27.08      9.55 o 
  -1  -4  10      506.93      470.33     24.97 o 
   0  -4  10      132.47      136.39     49.15 o 
   1  -4  10      341.72      318.09     29.12 o 
   2  -4  10       41.91       65.63     16.28 o 
   3  -4  10        2.55      -11.92     17.01 o 
   4  -4  10      414.58      366.73     26.98 o 
   5  -4  10      221.21      214.01     28.82 o 
 -10  -3  10      134.67      181.02     28.54 o 
  -9  -3  10      317.69      331.10     23.50 o 
  -8  -3  10        1.19       -0.79     11.32 o 
  -7  -3  10       31.82       37.69     11.42 o 
  -6  -3  10      219.56      232.19     15.37 o 
  -5  -3  10       32.14       31.17     10.08 o 
  -4  -3  10     1105.74     1054.57     47.50 o 
  -3  -3  10      460.20      423.95     33.80 o 
  -2  -3  10      210.52      196.32     12.73 o 
  -1  -3  10      412.29      398.28     22.97 o 
   0  -3  10      224.47      245.48     18.87 o 
   1  -3  10        0.16        8.97     12.30 o 
   2  -3  10      616.15      602.59     28.40 o 
   3  -3  10      443.65      383.22     24.63 o 
   4  -3  10      277.87      288.67     23.56 o 
   5  -3  10      240.97      265.94     34.50 o 
 -10  -2  10        2.63      -15.74     24.23 o 
  -9  -2  10      187.69      240.37     20.13 o 
  -8  -2  10      243.79      222.41     19.30 o 
  -7  -2  10        8.96        3.97     10.28 o 
  -6  -2  10        4.20        1.48      9.56 o 
  -5  -2  10      604.60      600.01     20.84 o 
  -4  -2  10       17.79        3.40      8.29 o 
  -3  -2  10      839.21      791.30     30.42 o 
  -2  -2  10      114.85       73.50      9.05 o 
  -1  -2  10     1316.59     1287.43     29.63 o 
   0  -2  10      305.89      309.85     18.71 o 
   1  -2  10       77.08       75.71     14.05 o 
   2  -2  10      543.68      517.26     43.48 o 
   3  -2  10      792.47      801.47     31.98 o 
   4  -2  10       38.63       52.40     24.39 o 
   5  -2  10       83.03      114.31     30.07 o 
 -10  -1  10      136.13      150.29     19.20 o 
  -9  -1  10       59.78       59.33     15.37 o 
  -8  -1  10       47.89       36.40     24.81 o 
  -7  -1  10        4.29        4.85     12.96 o 
  -6  -1  10     2022.26     2004.00     74.11 o 
  -5  -1  10       87.37      108.36     18.56 o 
  -4  -1  10       21.09       17.84      9.89 o 
  -3  -1  10      763.92      777.03     22.01 o 
  -2  -1  10     1984.77     1957.31     39.06 o 
  -1  -1  10      110.36      102.95     12.43 o 
   0  -1  10      120.29      121.87     10.92 o 
   1  -1  10       69.74       74.46     12.89 o 
   2  -1  10      632.20      539.00     24.37 o 
   3  -1  10      148.07      143.00     17.00 o 
   4  -1  10       25.45       25.61     23.34 o 
   5  -1  10      162.82      215.30     32.20 o 
 -10   0  10       21.40       17.47     15.39 o 
  -9   0  10        9.92       24.30     13.93 o 
  -8   0  10      340.24      368.96     25.42 o 
  -7   0  10     1317.56     1394.59     40.96 o 
  -6   0  10      430.61      427.62     31.76 o 
  -5   0  10      679.66      687.10     26.35 o 
  -4   0  10      102.33      109.86     12.74 o 
  -3   0  10      298.56      313.40     19.98 o 
  -2   0  10        5.79        8.96      8.67 o 
  -1   0  10      137.13      119.33     14.93 o 
   0   0  10     1346.99     1371.67     34.90 o 
   1   0  10     1301.81     1268.42     37.13 o 
   2   0  10      181.23      187.38     16.60 o 
   3   0  10      137.79      107.59     24.77 o 
   4   0  10      178.43      192.01     28.59 o 
   5   0  10        0.03        5.60     24.87 o 
 -10   1  10      303.52      356.07     65.27 o 
  -9   1  10       12.93       13.45     13.76 o 
  -8   1  10       41.47       56.62     14.45 o 
  -7   1  10       99.04      108.83     15.08 o 
  -6   1  10        6.72       30.57     11.58 o 
  -5   1  10      971.10      998.05     32.69 o 
  -4   1  10      930.03      959.43     30.79 o 
  -3   1  10      102.38       79.15     11.91 o 
  -2   1  10      241.79      250.91     12.71 o 
  -1   1  10      907.28      946.82     25.92 o 
   0   1  10        1.17       -0.86      4.60 o 
   1   1  10      564.98      571.39     19.80 o 
   2   1  10      145.15      181.19     25.78 o 
   3   1  10      344.12      383.46     35.34 o 
   4   1  10      679.71      689.00     45.53 o 
   5   1  10        9.06        3.01     23.55 o 
 -10   2  10      386.73      418.28     28.30 o 
  -9   2  10       18.52       21.90     15.08 o 
  -8   2  10     1012.42      960.84     35.18 o 
  -7   2  10      301.83      314.92     20.66 o 
  -6   2  10      438.92      459.54     50.05 o 
  -5   2  10       80.12       89.27     13.28 o 
  -4   2  10     2407.98     2507.15    100.11 o 
  -3   2  10      655.13      667.59     25.39 o 
  -2   2  10      819.85      718.29     29.50 o 
  -1   2  10      533.53      522.20     22.06 o 
   0   2  10       54.87       47.52      9.15 o 
   1   2  10      154.59      126.84     21.24 o 
   2   2  10      356.20      445.29     35.01 o 
   3   2  10        2.43       15.35     20.78 o 
   4   2  10      622.76      656.59     46.84 o 
   5   2  10       55.46       65.92     28.96 o 
 -10   3  10      242.99      272.90     24.08 o 
  -9   3  10     1970.60     2029.70     57.16 o 
  -8   3  10      249.61      234.63     20.41 o 
  -7   3  10       89.93       74.82     15.18 o 
  -6   3  10       57.65       68.17     16.98 o 
  -5   3  10      201.86      198.47     16.23 o 
  -4   3  10       24.04       24.01     11.53 o 
  -3   3  10      490.98      513.20     23.83 o 
  -2   3  10      637.54      601.54     23.79 o 
  -1   3  10     2227.69     2202.21     69.99 o 
   0   3  10       57.98       58.08     20.51 o 
   1   3  10        2.02       12.64     21.11 o 
   2   3  10      308.49      319.27     29.28 o 
   3   3  10      142.23      130.99     26.06 o 
   4   3  10       15.41       37.29     24.86 o 
   5   3  10       11.12       62.30     27.84 o 
 -10   4  10        2.16       22.81     16.38 o 
  -9   4  10        4.81      -20.36     13.93 o 
  -8   4  10        3.37       11.27     13.78 o 
  -7   4  10     1913.75     1916.76     52.49 o 
  -6   4  10     1982.63     2023.27     53.84 o 
  -5   4  10        2.89       -2.59     11.26 o 
  -4   4  10       13.99       29.69     16.50 o 
  -3   4  10      882.96      858.05     29.77 o 
  -2   4  10      382.80      398.10     21.08 o 
  -1   4  10        2.52       14.55     19.88 o 
   0   4  10        7.55       10.40     21.44 o 
   1   4  10      306.59      379.92     36.67 o 
   2   4  10      778.49      850.47     55.58 o 
   4   4  10        2.03        2.36     22.98 o 
  -9   5  10       65.02       80.52     18.50 o 
  -8   5  10      744.67      760.12     60.68 o 
  -7   5  10      214.85      240.31     20.29 o 
  -6   5  10      198.41      218.29     20.19 o 
  -5   5  10      538.29      546.45     25.66 o 
  -4   5  10      723.20      675.79     27.56 o 
  -3   5  10      719.61      710.58     28.48 o 
  -2   5  10        0.03        0.33     11.24 o 
  -1   5  10      227.38      219.93     28.96 o 
   0   5  10      778.76      763.13     48.30 o 
   1   5  10      392.11      493.60     44.00 o 
   2   5  10      269.98      233.42     38.35 o 
   3   5  10      101.23       77.10     32.82 o 
  -8   6  10       68.61       40.64     17.87 o 
  -7   6  10        2.04       18.70     14.40 o 
  -6   6  10      615.52      609.02     29.83 o 
  -5   6  10     1267.14     1304.11     42.08 o 
  -4   6  10      179.56      174.34     17.74 o 
  -3   6  10     1026.38     1056.47     36.63 o 
  -2   6  10       96.75       77.47     24.64 o 
  -1   6  10        7.37       -3.37     21.51 o 
   0   6  10      214.83      252.56     34.66 o 
   1   6  10      189.12      142.66     35.40 o 
   2   6  10      118.68      130.21     36.15 o 
   3   6  10      235.93      213.97     41.71 o 
  -7   7  10       82.18       93.18     19.67 o 
  -6   7  10      193.81      206.12     21.89 o 
  -5   7  10      349.55      331.85     23.92 o 
  -4   7  10      523.00      523.90     27.73 o 
  -3   7  10      773.45      720.50     48.76 o 
  -2   7  10      333.27      382.05     40.89 o 
  -1   7  10       23.16       17.95     25.74 o 
   0   7  10      191.12      221.09     36.49 o 
   1   7  10        2.69        5.74     30.75 o 
   2   7  10       34.41        5.67     30.91 o 
  -6   8  10       64.50       76.64     19.63 o 
  -5   8  10       31.32       36.62     18.01 o 
  -4   8  10      180.19      214.12     33.47 o 
  -3   8  10        1.81       -8.72     26.15 o 
  -2   8  10      495.30      405.32     44.88 o 
  -1   8  10      756.69      842.83     62.27 o 
   0   8  10       40.24        8.27     32.75 o 
  -3  -8  11        2.53       16.16     21.70 o 
  -2  -8  11       38.57       25.50     20.78 o 
  -1  -8  11       15.49       29.73     21.70 o 
  -6  -7  11       81.96       90.03     16.81 o 
  -5  -7  11       54.75       41.54     14.68 o 
  -4  -7  11      129.10      122.61     22.28 o 
  -3  -7  11        4.61      -12.39     18.16 o 
  -2  -7  11       29.21       16.07     19.70 o 
  -1  -7  11      144.52      211.26     32.58 o 
   0  -7  11      181.95      180.72     24.82 o 
   1  -7  11      405.27      383.96     69.54 o 
  -7  -6  11       25.61        9.24     13.47 o 
  -6  -6  11       87.91      114.98     25.05 o 
  -5  -6  11        1.19        1.88     12.30 o 
  -4  -6  11      315.55      329.19     40.19 o 
  -3  -6  11       76.06       50.24     24.11 o 
  -2  -6  11        3.99       15.57     25.00 o 
  -1  -6  11      242.93      263.27     25.07 o 
   0  -6  11      285.02      318.16     26.09 o 
   1  -6  11       34.42       27.17     30.71 o 
   2  -6  11       54.73       54.99     21.79 o 
  -8  -5  11       24.27       10.17     14.35 o 
  -7  -5  11       22.33       20.57     13.33 o 
  -6  -5  11      223.38      223.75     17.77 o 
  -5  -5  11       88.14       97.09     13.95 o 
  -4  -5  11      118.35      116.20     13.87 o 
  -3  -5  11       35.67       36.02     12.08 o 
  -2  -5  11       33.85       17.95     15.29 o 
  -1  -5  11      308.67      286.94     22.74 o 
   0  -5  11       41.06       38.02     17.09 o 
   1  -5  11        0.88      -20.40     18.94 o 
   2  -5  11      276.96      289.89     25.82 o 
   3  -5  11      579.11      656.89     59.65 o 
  -9  -4  11       15.66       31.41     21.63 o 
  -8  -4  11       92.59       53.00     13.40 o 
  -7  -4  11       71.75       78.03     13.47 o 
  -6  -4  11       66.08       70.60     13.40 o 
  -5  -4  11        6.10        4.48     10.46 o 
  -4  -4  11        1.61       -2.69     10.16 o 
  -3  -4  11      404.80      447.41     20.09 o 
  -2  -4  11      813.70      887.84     49.55 o 
  -1  -4  11        0.38       -7.63     12.50 o 
   0  -4  11       26.58       26.46     13.98 o 
   1  -4  11      231.56      235.85     20.71 o 
   2  -4  11        1.29       -5.77     14.84 o 
   3  -4  11      258.31      237.08     23.86 o 
   4  -4  11        0.29      -12.27     16.91 o 
  -9  -3  11       21.81       19.56     15.30 o 
  -8  -3  11       69.21      105.20     16.08 o 
  -7  -3  11      148.98      175.28     15.65 o 
  -6  -3  11       26.10       19.59     10.62 o 
  -5  -3  11       32.85       39.31     10.75 o 
  -4  -3  11      134.26      106.38     17.29 o 
  -3  -3  11        2.26       -5.80     11.71 o 
  -2  -3  11      433.58      442.30     29.14 o 
  -1  -3  11      218.38      195.11     17.85 o 
   0  -3  11      504.13      463.83     24.38 o 
   1  -3  11      794.18      774.73     31.36 o 
   2  -3  11       12.73       12.22     14.69 o 
   3  -3  11        0.27       -6.54     14.45 o 
   4  -3  11      265.90      270.63     24.99 o 
  -9  -2  11       22.31       33.10     15.86 o 
  -8  -2  11      113.15      120.43     16.74 o 
  -7  -2  11      767.71      704.12     29.36 o 
  -6  -2  11      142.58      149.31     13.56 o 
  -5  -2  11      497.56      534.43     20.21 o 
  -4  -2  11       13.74       18.13      9.43 o 
  -3  -2  11       31.51       46.55     12.08 o 
  -2  -2  11        9.52        3.96      4.84 o 
  -1  -2  11      527.75      517.73     24.45 o 
   0  -2  11      153.05      130.38     15.62 o 
   1  -2  11     1088.16     1063.38     36.12 o 
   2  -2  11      149.85       96.57     16.60 o 
   3  -2  11       26.98        9.14     14.85 o 
   4  -2  11      273.00      327.50     36.97 o 
 -10  -1  11        5.64       18.31     15.16 o 
  -9  -1  11        6.04        0.42     13.58 o 
  -8  -1  11       47.24       36.47     14.26 o 
  -7  -1  11       36.51       28.01     13.06 o 
  -6  -1  11       31.10       42.98     12.96 o 
  -5  -1  11      474.35      497.91     32.53 o 
  -4  -1  11     1403.19     1411.36     32.85 o 
  -3  -1  11       11.36        6.83      8.52 o 
  -2  -1  11       28.85       31.16      8.77 o 
  -1  -1  11      737.53      762.42     22.58 o 
   0  -1  11      417.79      429.04     22.01 o 
   1  -1  11        0.81       -4.48     11.33 o 
   2  -1  11       31.61       18.10     13.57 o 
   3  -1  11        5.59       26.03     22.29 o 
   4  -1  11      483.79      488.87     41.22 o 
 -10   0  11      520.16      551.61     30.46 o 
  -9   0  11      571.43      673.73     31.71 o 
  -8   0  11       67.12       82.65     23.12 o 
  -7   0  11        4.37        8.18     16.41 o 
  -6   0  11      154.85      134.62     15.88 o 
  -5   0  11      484.51      479.61     23.81 o 
  -4   0  11        4.38        8.36     10.34 o 
  -3   0  11      123.78      147.78     14.18 o 
  -2   0  11      523.99      514.75     19.30 o 
  -1   0  11     1354.63     1314.35     38.39 o 
   0   0  11      108.58       88.56     15.22 o 
   1   0  11        0.15       -1.94     11.53 o 
   2   0  11     1015.53     1058.92     54.24 o 
   3   0  11      396.29      380.22     37.01 o 
   4   0  11        6.12       34.79     26.97 o 
 -10   1  11       45.86       42.13     16.76 o 
  -9   1  11      291.80      310.78     25.98 o 
  -8   1  11      466.87      469.04     26.25 o 
  -7   1  11      467.16      470.85     25.39 o 
  -6   1  11      240.13      225.41     18.14 o 
  -5   1  11        0.05       -3.25     10.93 o 
  -4   1  11      119.09      142.43     15.08 o 
  -3   1  11     2779.84     2672.41    150.16 o 
  -2   1  11      115.58      124.10     14.24 o 
  -1   1  11      745.96      701.52     41.71 o 
   0   1  11      292.34      277.77     17.91 o 
   1   1  11       51.12       55.71     20.17 o 
   2   1  11      401.16      461.34     36.95 o 
   3   1  11       59.80       51.84     24.84 o 
   4   1  11       34.07       21.42     26.17 o 
 -10   2  11       39.97       33.54     17.66 o 
  -9   2  11      229.39      239.26     21.49 o 
  -8   2  11      912.77      880.69     34.46 o 
  -7   2  11        0.07        7.28     13.11 o 
  -6   2  11     1186.32     1224.93     39.21 o 
  -5   2  11      267.32      247.72     18.78 o 
  -4   2  11       22.89       22.89     15.57 o 
  -3   2  11      404.92      425.96     22.31 o 
  -2   2  11      721.75      748.26     32.52 o 
  -1   2  11      367.13      390.79     20.41 o 
   0   2  11      929.25      944.29     32.03 o 
   1   2  11      135.35      118.77     17.33 o 
   2   2  11      169.39      171.89     27.03 o 
   3   2  11        9.30       16.25     23.82 o 
   4   2  11       54.25       69.70     28.04 o 
  -9   3  11       46.00       49.20     17.14 o 
  -8   3  11      176.54      174.32     51.98 o 
  -7   3  11      694.83      704.54     30.99 o 
  -6   3  11     1361.46     1335.95     42.04 o 
  -5   3  11      193.27      187.38     21.02 o 
  -4   3  11      295.30      290.76     24.45 o 
  -3   3  11      390.70      394.52     22.05 o 
  -2   3  11        2.21        3.92     10.98 o 
  -1   3  11       30.08       14.99     11.57 o 
   0   3  11      712.05      737.73     45.72 o 
   1   3  11     1140.57     1088.20     57.55 o 
   4   3  11      117.57      118.30     28.19 o 
  -9   4  11       73.56       76.62     18.76 o 
  -8   4  11       12.56        2.08     15.54 o 
  -7   4  11      199.08      210.79     20.21 o 
  -6   4  11       17.31       12.59     13.57 o 
  -5   4  11     1699.12     1718.62     48.97 o 
  -4   4  11     2057.04     1948.76     52.49 o 
  -3   4  11       14.08        9.82     15.59 o 
  -2   4  11        0.81        3.92     11.16 o 
  -1   4  11      110.85       89.98     25.41 o 
   0   4  11        7.87       12.37     21.15 o 
   1   4  11       13.37       14.43     25.92 o 
   2   4  11        2.06      -16.77     27.63 o 
  -8   5  11       16.44       31.09     17.27 o 
  -7   5  11      148.71      131.31     21.04 o 
  -6   5  11      159.99      173.42     18.88 o 
  -5   5  11      198.09      135.36     17.81 o 
  -4   5  11      144.31      184.59     17.71 o 
  -3   5  11      367.55      370.97     22.46 o 
  -2   5  11     1180.01     1111.28     57.07 o 
  -1   5  11      697.12      672.42     48.72 o 
   0   5  11        8.55      -22.50     21.80 o 
   1   5  11       41.51       59.48     30.37 o 
   2   5  11      303.36      284.50     42.23 o 
  -8   6  11      621.86      605.33     32.70 o 
  -7   6  11      331.53      334.88     25.73 o 
  -6   6  11       17.37       25.14     14.95 o 
  -5   6  11      358.75      367.72     52.28 o 
  -4   6  11      239.78      228.05     20.59 o 
  -3   6  11      320.73      276.93     33.73 o 
  -2   6  11        5.49        0.43     22.79 o 
  -1   6  11      642.87      648.38     48.95 o 
   0   6  11      102.49       96.45     31.04 o 
   1   6  11       43.72       33.50     32.52 o 
  -6   7  11      910.04      872.68     37.82 o 
  -5   7  11       76.06       48.22     28.13 o 
  -4   7  11        0.52       21.24     25.37 o 
  -3   7  11      146.60      121.33     32.86 o 
  -2   7  11      109.09       61.93     28.63 o 
  -1   7  11      108.32       96.08     34.26 o 
   0   7  11      182.11      216.86     40.79 o 
  -4   8  11      425.97      355.26     43.36 o 
  -3   8  11      392.73      378.35     46.00 o 
  -4  -7  12       51.41       43.95     27.08 o 
  -3  -7  12      124.58      179.11     29.41 o 
  -2  -7  12      209.92      208.33     26.87 o 
  -6  -6  12        5.58        3.69     18.88 o 
  -5  -6  12       11.49       19.06     13.61 o 
  -4  -6  12        3.79       13.58     45.34 o 
  -3  -6  12       31.85       30.92     18.97 o 
  -2  -6  12      551.04      582.24     34.10 o 
  -1  -6  12       24.61       16.66     17.28 o 
   0  -6  12       45.27       50.71     32.70 o 
   1  -6  12      209.30      190.58     25.23 o 
  -7  -5  12      129.66      142.31     17.99 o 
  -6  -5  12        2.18      -17.28     11.52 o 
  -5  -5  12        4.10       -7.93     12.45 o 
  -4  -5  12      283.72      282.28     18.81 o 
  -3  -5  12      101.89       84.56     29.47 o 
  -2  -5  12        4.11        5.11     16.57 o 
  -1  -5  12       46.49       63.27     18.49 o 
   0  -5  12       11.19       28.63     17.29 o 
   1  -5  12      432.76      463.22     30.19 o 
   2  -5  12       12.91       13.40     17.88 o 
  -8  -4  12       43.97       17.99     21.95 o 
  -7  -4  12       27.57       19.35     13.09 o 
  -6  -4  12       16.08       18.56     12.16 o 
  -5  -4  12      175.76      218.56     16.56 o 
  -4  -4  12      510.34      517.93     23.82 o 
  -3  -4  12        9.78       16.64     14.39 o 
  -2  -4  12       27.52       25.20     25.00 o 
  -1  -4  12      929.16      929.47     36.48 o 
   0  -4  12      214.19      207.79     48.67 o 
   1  -4  12       20.60       29.67     16.22 o 
   2  -4  12       27.32        9.80     16.12 o 
  -8  -3  12        5.08        6.52     15.18 o 
  -7  -3  12      113.34       78.30     22.19 o 
  -6  -3  12      565.48      607.10     24.38 o 
  -5  -3  12        1.27        7.86     10.57 o 
  -4  -3  12      426.60      432.36     22.74 o 
  -3  -3  12       30.56       27.58     10.90 o 
  -2  -3  12        2.01      -17.96     11.97 o 
  -1  -3  12      557.49      549.93     39.46 o 
   0  -3  12       94.45       99.60     16.17 o 
   1  -3  12       59.12       40.15     38.34 o 
   2  -3  12      583.44      551.03     30.06 o 
   3  -3  12      110.98      134.16     20.29 o 
  -9  -2  12      320.05      386.02     25.86 o 
  -8  -2  12       15.36       16.49     14.90 o 
  -7  -2  12       11.30      -13.69     12.53 o 
  -6  -2  12      179.56      159.71     17.72 o 
  -5  -2  12      237.79      264.90     27.41 o 
  -4  -2  12      197.00      189.38     15.96 o 
  -3  -2  12      849.60      841.53     28.95 o 
  -2  -2  12       36.03       39.66     17.18 o 
  -1  -2  12      177.44      192.92     27.63 o 
   0  -2  12        0.17       -8.81     13.28 o 
   1  -2  12      113.29      109.16     17.50 o 
   2  -2  12      261.75      321.36     53.09 o 
   3  -2  12      220.73      175.01     30.32 o 
  -9  -1  12      102.27      109.06     30.22 o 
  -8  -1  12       43.39       70.31     16.25 o 
  -7  -1  12      254.75      238.69     29.22 o 
  -6  -1  12       51.94       68.17     14.62 o 
  -5  -1  12        1.33        3.57     12.30 o 
  -4  -1  12       19.67       18.45     12.55 o 
  -3  -1  12     1549.78     1441.54     34.04 o 
  -2  -1  12     1135.91     1105.33     28.92 o 
  -1  -1  12       50.61       63.06     17.20 o 
   0  -1  12      170.98      169.42     33.21 o 
   1  -1  12      194.11      230.11     19.07 o 
   2  -1  12        7.67        7.18     14.51 o 
   3  -1  12       90.41       62.18     24.34 o 
  -9   0  12       19.49        4.88     25.85 o 
  -8   0  12      672.02      669.56     32.05 o 
  -7   0  12      736.25      753.73     32.39 o 
  -6   0  12        2.96       16.01     13.03 o 
  -5   0  12       43.58       44.89     17.47 o 
  -4   0  12      154.26      185.98     17.15 o 
  -3   0  12       83.92       84.06     14.14 o 
  -2   0  12        0.44       -7.49     15.77 o 
  -1   0  12       13.73       -4.02      6.18 o 
   0   0  12      778.39      813.09     57.08 o 
   1   0  12      563.48      580.45     27.79 o 
   2   0  12       40.21       36.22     23.66 o 
   3   0  12      233.50      274.08     35.73 o 
  -9   1  12       49.43       51.55     18.21 o 
  -8   1  12       11.00       13.65     15.33 o 
  -7   1  12       61.74       66.24     15.64 o 
  -6   1  12      532.41      531.06     27.73 o 
  -5   1  12     1612.65     1602.85     46.63 o 
  -4   1  12      452.72      471.07     24.54 o 
  -3   1  12       20.20        6.36     11.51 o 
  -2   1  12      112.76      114.61     15.36 o 
  -1   1  12      792.72      795.59     30.40 o 
   0   1  12        0.08       -0.70     15.37 o 
   1   1  12       22.29       13.40     21.35 o 
   2   1  12       23.99       37.34     24.27 o 
   3   1  12       34.02       12.31     25.56 o 
  -9   2  12       21.12       10.41     16.57 o 
  -8   2  12       24.05       18.14     16.12 o 
  -7   2  12      186.74      178.73     19.87 o 
  -6   2  12      463.13      468.01     30.26 o 
  -5   2  12      168.26      188.35     18.74 o 
  -4   2  12      827.97      826.10     31.67 o 
  -3   2  12      314.75      327.14     28.75 o 
  -2   2  12      120.52      131.15     15.78 o 
  -1   2  12      278.57      279.21     19.44 o 
   0   2  12       46.98       18.66     21.58 o 
   3   2  12        3.31      -35.03     23.35 o 
  -9   3  12      346.73      381.27     28.23 o 
  -8   3  12       53.16       34.36     21.58 o 
  -7   3  12        2.71       -6.94     14.82 o 
  -6   3  12      264.09      311.28     51.92 o 
  -5   3  12      223.21      215.66     34.09 o 
  -4   3  12      302.78      300.76     34.44 o 
  -3   3  12      385.89      360.20     21.93 o 
  -2   3  12      173.39      198.84     18.41 o 
  -1   3  12      565.34      545.39     41.60 o 
   0   3  12        6.54       -6.91     22.77 o 
  -8   4  12      171.90      157.68     22.19 o 
  -7   4  12      676.66      751.49     33.39 o 
  -6   4  12      626.02      588.32     29.30 o 
  -5   4  12       18.07       25.64     14.41 o 
  -4   4  12       28.02       16.07     14.31 o 
  -3   4  12     1191.92     1158.42     38.50 o 
  -2   4  12      547.31      485.28     38.94 o 
  -1   4  12       25.91       32.99     22.67 o 
   0   4  12       37.52       56.75     27.32 o 
   1   4  12        5.02       19.89     28.21 o 
  -7   5  12       43.49       31.70     17.17 o 
  -6   5  12      213.17      194.00     21.17 o 
  -5   5  12       19.70       16.16     14.79 o 
  -4   5  12      134.15      134.48     17.92 o 
  -3   5  12       21.75       77.59     27.07 o 
  -2   5  12        4.00       14.60     23.02 o 
  -1   5  12      114.92      111.89     31.62 o 
   0   5  12      716.38      746.89     54.72 o 
   1   5  12       73.47       76.78     31.12 o 
  -6   6  12      792.99      701.89     41.86 o 
  -5   6  12      789.28      792.80     35.01 o 
  -4   6  12       30.29       73.53     29.92 o 
  -3   6  12      205.91      217.70     35.58 o 
  -2   6  12       76.43       67.75     30.52 o 
  -1   6  12       71.64       50.25     31.18 o 
   0   6  12        7.77       14.39     28.29 o 
  -4   7  12      748.01      625.37     49.62 o 
  -3   7  12      147.13      164.66     34.98 o 
  -5  -5  13      319.56      284.46     19.88 o 
  -4  -5  13        1.00       27.19     18.52 o 
  -3  -5  13      113.08      118.53     31.71 o 
  -2  -5  13       97.44       81.23     21.01 o 
  -1  -5  13        2.18      -16.89     16.16 o 
   0  -5  13       23.79       45.96     18.47 o 
  -7  -4  13        1.26      -12.79     17.88 o 
  -6  -4  13       24.34       20.63     13.87 o 
  -5  -4  13        4.46       -1.34     12.85 o 
  -4  -4  13       40.64       41.56     17.24 o 
  -3  -4  13      467.87      494.43     28.64 o 
  -2  -4  13      216.40      230.47     28.99 o 
  -1  -4  13        1.23        5.50     15.75 o 
   0  -4  13      133.32      113.11     19.79 o 
   1  -4  13      228.02      205.30     23.38 o 
  -7  -3  13       96.59      105.34     17.69 o 
  -6  -3  13        3.81       -1.63     14.56 o 
  -5  -3  13       86.24       73.83     17.97 o 
  -4  -3  13      352.67      334.63     18.86 o 
  -3  -3  13       16.19        9.47     15.05 o 
  -2  -3  13       56.69       60.65     16.75 o 
  -1  -3  13       26.52       -7.01     13.52 o 
   0  -3  13       83.38       55.20     17.60 o 
   1  -3  13      143.47      124.17     20.55 o 
  -8  -2  13       31.45       29.72     17.38 o 
  -7  -2  13      350.55      377.69     34.92 o 
  -6  -2  13      142.44      151.88     18.96 o 
  -5  -2  13       68.05       54.58     15.70 o 
  -4  -2  13      425.99      400.69     24.05 o 
  -3  -2  13       24.02       20.03     11.25 o 
  -2  -2  13      183.56      195.29     18.65 o 
  -1  -2  13      418.24      426.34     24.36 o 
   0  -2  13        3.68       -3.76     20.59 o 
   1  -2  13       46.04        7.08     15.41 o 
   2  -2  13       46.73       50.69     18.43 o 
  -8  -1  13       82.65       67.16     27.29 o 
  -7  -1  13       80.45       95.93     21.68 o 
  -6  -1  13      270.98      275.43     22.90 o 
  -5  -1  13      461.65      479.03     25.63 o 
  -4  -1  13      320.45      295.73     21.11 o 
  -3  -1  13        6.30        6.28     13.31 o 
  -2  -1  13       33.58       14.89     11.27 o 
  -1  -1  13      456.63      469.91     26.08 o 
   0  -1  13       99.39      100.13     25.12 o 
   1  -1  13       68.36       50.76     16.37 o 
   2  -1  13      213.57      195.23     32.30 o 
  -8   0  13        0.30       -6.61     15.84 o 
  -7   0  13       52.75       46.94     16.62 o 
  -6   0  13     1177.28     1157.96     40.08 o 
  -5   0  13      208.55      225.57     19.59 o 
  -4   0  13        5.79        8.94     19.08 o 
  -3   0  13       27.70        4.01     12.81 o 
  -2   0  13       18.65        4.70     13.32 o 
  -1   0  13       93.45       92.69     21.13 o 
   0   0  13       38.89       49.14     19.12 o 
   1   0  13       32.06        9.19     23.48 o 
   2   0  13      163.45      155.06     31.03 o 
  -8   1  13       15.58       -1.80     16.14 o 
  -7   1  13       60.31       74.91     17.07 o 
  -6   1  13      154.91      154.59     18.85 o 
  -5   1  13       10.61       -9.15     14.01 o 
  -4   1  13      245.52      238.07     20.75 o 
  -3   1  13      949.60      992.19     35.37 o 
  -2   1  13      261.21      220.32     18.78 o 
  -1   1  13       11.09      -20.59     13.72 o 
  -8   2  13      670.58      742.01     35.50 o 
  -7   2  13        2.89       22.45     15.88 o 
  -6   2  13      203.13      215.61     20.39 o 
  -5   2  13       91.68       86.30     16.16 o 
  -4   2  13      105.20       93.03     17.24 o 
  -3   2  13      217.07      223.79     19.75 o 
  -2   2  13       90.70       93.50     16.37 o 
  -1   2  13      182.42      158.71     26.75 o 
  -8   3  13      711.67      694.45     34.90 o 
  -7   3  13      601.01      615.26     50.41 o 
  -6   3  13       99.65      112.96     19.06 o 
  -5   3  13      318.00      325.40     23.49 o 
  -4   3  13       37.56       52.17     16.22 o 
  -3   3  13        0.42       22.95     14.29 o 
  -2   3  13      369.61      390.36     24.26 o 
  -1   3  13       64.18       83.83     24.94 o 
   0   3  13      196.96      195.97     33.04 o 
  -7   4  13      226.99      232.65     23.08 o 
  -6   4  13       79.21       86.13     19.56 o 
  -5   4  13      868.26      978.94     95.76 o 
  -4   4  13      248.21      260.56     21.30 o 
  -3   4  13       11.70        8.06     15.29 o 
  -2   4  13      134.84      130.28     28.79 o 
  -1   4  13      200.57      199.83     32.16 o 
   0   4  13       36.82       33.19     26.34 o 
  -6   5  13      376.36      377.99     27.45 o 
  -5   5  13       95.02       75.75     17.62 o 
  -4   5  13        0.11       -0.03     19.51 o 
  -3   5  13       16.67      -20.14     23.15 o 
  -2   5  13      181.26      115.25     32.43 o 
  -1   5  13        2.76      -20.13     24.60 o 
  -4  -4  14       40.66       64.00     18.53 o 
  -3  -4  14        0.44        2.27     16.43 o 
  -2  -4  14        9.80        3.63     17.70 o 
  -6  -3  14      307.52      288.17     24.00 o 
  -5  -3  14       96.85       95.93     18.94 o 
  -4  -3  14        1.99        9.39     16.94 o 
  -3  -3  14       28.32       18.78     16.03 o 
  -2  -3  14       30.28       15.05     16.00 o 
  -1  -3  14       38.82       55.93     18.85 o 
  -6  -2  14      177.37      231.72     33.22 o 
  -5  -2  14       46.49       60.38     16.95 o 
  -4  -2  14      257.18      242.29     27.11 o 
  -3  -2  14      193.84      210.75     30.13 o 
  -2  -2  14       57.86       33.87     15.79 o 
  -1  -2  14       16.17       29.56     16.40 o 
   0  -2  14      130.50      134.88     32.10 o 
  -7  -1  14       22.61       12.43     17.27 o 
  -6  -1  14        0.89       -7.99     14.91 o 
  -5  -1  14      113.25      111.45     18.94 o 
  -4  -1  14       35.04       23.73     15.72 o 
  -3  -1  14      266.00      300.21     22.74 o 
  -2  -1  14      154.33      172.39     28.52 o 
  -1  -1  14        1.42        1.77     21.64 o 
   0  -1  14      130.01      153.20     20.18 o 
  -7   0  14       99.88      129.06     19.50 o 
  -6   0  14       39.67       32.47     17.17 o 
  -5   0  14       25.86       17.35     17.75 o 
  -4   0  14      231.94      238.89     25.77 o 
  -3   0  14       89.85      106.27     18.73 o 
  -2   0  14       80.86       90.64     22.66 o 
  -1   0  14       23.74       41.62     20.14 o 
   0   0  14      183.40      185.58     28.46 o 
  -7   1  14        5.16       -0.37     17.59 o 
  -6   1  14       55.61       45.15     18.11 o 
  -5   1  14      179.63      171.36     20.86 o 
  -4   1  14       23.59       24.49     15.25 o 
  -3   1  14       23.19       -1.58     19.61 o 
  -2   1  14      446.24      439.30     25.96 o 
  -1   1  14      480.88      500.43     38.98 o 
  -7   2  14      393.38      404.16     29.02 o 
  -6   2  14      525.29      518.28     29.53 o 
  -5   2  14        3.55      -19.12     14.98 o 
  -4   2  14       41.87       30.66     16.72 o 
  -3   2  14        2.25        1.32     14.96 o 
  -2   2  14       27.92       10.37     15.74 o 
  -6   3  14       33.53       24.88     17.73 o 
  -5   3  14      330.95      302.53     23.78 o 
  -4   3  14      383.59      381.62     25.03 o 
  -3   3  14       66.83       45.40     17.19 o 
  -2   3  14       15.33       12.25     26.21 o 
  -1   3  14        7.96       -8.17     22.87 o 
  -4   4  14        1.70       -9.54     15.72 o 
  -3   4  14      386.84      354.82     41.23 o 
                                                 
